# Supplementary material for: Alternative splicing plays key roles in response to stress across different stages of fighting in the fish Betta splendens
Source: BMC Genomics. 2022 May 30;22(Suppl 5):920. doi: 10.1186/s12864-022-08609-2 (PMC9150285; doi:10.1186/s12864-022-08609-2)
Supplement: Supplementary file 1 — Additional file 1. List of expected alternative splicing events in brains of Betta splendens. [file 12864_2022_8609_MOESM1_ESM.xlsx]

## Sheet: Sheet1
Table 1. List of expected alternative splicing events in brains of Betta splendens
	ASTALAVISTA
		AS event	AS event (%)	AS Gene	AS gene (%)			AS Gene	AS gene (%)	AS event	AS event (%)
	Exon skiping (ES)	4441	9.47615	3053	18.2913		ES	3053	28.8645	4441	28.7592
	Intron retention (IR)	2384	5.08695	2112	12.6535		RI	2112	19.9679	2384	15.4384
	Alternative 3’ slice site (A5SS)	4560	9.73008	2718	16.2842		A5SS	2718	25.6973	4560	29.5299
	Alternative 3’ slice site (A3SS)	3183	6.79185	2140	12.8213		A3SS	2140	20.2326	3183	20.6126
	Mutually exclusive exon (MXE)	874	1.86493	554	3.31915		MXE	554	5.23778	874	5.65989
	Others (OT)	31423	67.05	6114	36.6305		Total	10577		15442
	Total	46865		16691			Total with other types are excluded
	Total with other types are included
