# Supplementary material for: Alternative splicing plays key roles in response to stress across different stages of fighting in the fish Betta splendens
Source: BMC Genomics. 2022 May 30;22(Suppl 5):920. doi: 10.1186/s12864-022-08609-2 (PMC9150285; doi:10.1186/s12864-022-08609-2)
Supplement: Supplementary file 2 — Additional file 2. List of alternative splicing genes and corresponding alternative splicing events. [file 12864_2022_8609_MOESM2_ESM.xlsx]

## Sheet: Sheet1
Table 2. List of alternative splicing genes and corresponding alternative splicing events
Embl ID	Gene Symbol	SE	A3SS	A5SS	RI	MXE	No. Events
ENSBSLG00000001457	ano5a	SE	A3SS	A5SS	RI	MXE	5
ENSBSLG00000000018	fbxo41			A5SS			1
ENSBSLG00000000019	smox				RI		1
ENSBSLG00000000022	glb1			A5SS			1
ENSBSLG00000001468	magi1b	SE	A3SS	A5SS	RI	MXE	5
ENSBSLG00000000032	ufsp2				RI		1
ENSBSLG00000000039	SYNPO2				RI		1
ENSBSLG00000000043	DHX15			A5SS			1
ENSBSLG00000002008	cacna1ab	SE	A3SS	A5SS	RI	MXE	5
ENSBSLG00000000046	lgi2b				RI		1
ENSBSLG00000000047	mttp			A5SS	RI		2
ENSBSLG00000000050	cntln				RI	MXE	2
ENSBSLG00000002058	SBNO2	SE	A3SS	A5SS	RI	MXE	5
ENSBSLG00000000068	NA			A5SS			1
ENSBSLG00000004135	NA	SE	A3SS	A5SS	RI	MXE	5
ENSBSLG00000000072	zgc:154142		A3SS	A5SS			2
ENSBSLG00000004268	stat3	SE	A3SS	A5SS	RI	MXE	5
ENSBSLG00000005151	rapgef1b	SE	A3SS	A5SS	RI	MXE	5
ENSBSLG00000000079	pkd2				RI		1
ENSBSLG00000005716	nup98	SE	A3SS	A5SS	RI	MXE	5
ENSBSLG00000007975	ATP11A	SE	A3SS	A5SS	RI	MXE	5
ENSBSLG00000000083	NA				RI		1
ENSBSLG00000000086	NA				RI		1
ENSBSLG00000000092	NA				RI		1
ENSBSLG00000000115	pcdh10a				RI		1
ENSBSLG00000000125	NA		A3SS		RI		2
ENSBSLG00000000142	NA					MXE	1
ENSBSLG00000008082	NA	SE	A3SS	A5SS	RI	MXE	5
ENSBSLG00000008644	UBA3	SE	A3SS	A5SS	RI	MXE	5
ENSBSLG00000000171	coro1b			A5SS			1
ENSBSLG00000000174	akap8l				RI		1
ENSBSLG00000009036	bptf	SE	A3SS	A5SS	RI	MXE	5
ENSBSLG00000009441	slkb	SE	A3SS	A5SS	RI	MXE	5
ENSBSLG00000000185	NA			A5SS			1
ENSBSLG00000000186	TTC39B		A3SS				1
ENSBSLG00000000192	obsl1a			A5SS			1
ENSBSLG00000000194	NA				RI		1
ENSBSLG00000000198	MSL3		A3SS				1
ENSBSLG00000000212	lpar2b				RI		1
ENSBSLG00000000226	krt98		A3SS				1
ENSBSLG00000000228	supt16h		A3SS			MXE	2
ENSBSLG00000000235	trim2a				RI		1
ENSBSLG00000009581	ppp6r3	SE	A3SS	A5SS	RI	MXE	5
ENSBSLG00000010208	baz2ba	SE	A3SS	A5SS	RI	MXE	5
ENSBSLG00000010997	agrn	SE	A3SS	A5SS	RI	MXE	5
ENSBSLG00000011041	cntnap3	SE	A3SS	A5SS	RI	MXE	5
ENSBSLG00000012483	NA	SE	A3SS	A5SS	RI	MXE	5
ENSBSLG00000012497	ERC1	SE	A3SS	A5SS	RI	MXE	5
ENSBSLG00000012675	pign	SE	A3SS	A5SS	RI	MXE	5
ENSBSLG00000012945	arhgap21a	SE	A3SS	A5SS	RI	MXE	5
ENSBSLG00000013370	trip10a	SE	A3SS	A5SS	RI	MXE	5
ENSBSLG00000013418	loxl3b	SE	A3SS	A5SS	RI	MXE	5
ENSBSLG00000000364	DHRS9				RI	MXE	2
ENSBSLG00000013566	smarca2	SE	A3SS	A5SS	RI	MXE	5
ENSBSLG00000014783	git1	SE	A3SS	A5SS	RI	MXE	5
ENSBSLG00000015433	znf236	SE	A3SS	A5SS	RI	MXE	5
ENSBSLG00000000386	chrnb1l				RI		1
ENSBSLG00000016006	rabep1	SE	A3SS	A5SS	RI	MXE	5
ENSBSLG00000000399	gpr108		A3SS		RI	MXE	3
ENSBSLG00000000402	irf8		A3SS				1
ENSBSLG00000017328	NA	SE	A3SS	A5SS	RI	MXE	5
ENSBSLG00000017490	ubtf	SE	A3SS	A5SS	RI	MXE	5
ENSBSLG00000000430	mthfsd				RI		1
ENSBSLG00000018093	TENM3	SE	A3SS	A5SS	RI	MXE	5
ENSBSLG00000000452	SLC12A6				RI		1
ENSBSLG00000000464	NA			A5SS			1
ENSBSLG00000018225	smc1b	SE	A3SS	A5SS	RI	MXE	5
ENSBSLG00000000484	NA					MXE	1
ENSBSLG00000000491	NA				RI		1
ENSBSLG00000018523	usp19	SE	A3SS	A5SS	RI	MXE	5
ENSBSLG00000018599	slc4a4b	SE	A3SS	A5SS	RI	MXE	5
ENSBSLG00000000504	tmem39a				RI		1
ENSBSLG00000018712	ints11	SE	A3SS	A5SS	RI	MXE	5
ENSBSLG00000000522	cbfa2t3				RI		1
ENSBSLG00000018753	dock6	SE	A3SS	A5SS	RI	MXE	5
ENSBSLG00000000524	plrg1		A3SS				1
ENSBSLG00000000525	CISH				RI		1
ENSBSLG00000000532	NA					MXE	1
ENSBSLG00000019177	mycbp2	SE	A3SS	A5SS	RI	MXE	5
ENSBSLG00000000556	hhip					MXE	1
ENSBSLG00000019682	cacna1hb	SE	A3SS	A5SS	RI	MXE	5
ENSBSLG00000019882	agap1	SE	A3SS	A5SS	RI	MXE	5
ENSBSLG00000020175	csnk1g2a	SE	A3SS	A5SS	RI	MXE	5
ENSBSLG00000020587	zc3h7a	SE	A3SS	A5SS	RI	MXE	5
ENSBSLG00000000577	rpusd4				RI		1
ENSBSLG00000020834	NA	SE	A3SS	A5SS	RI	MXE	5
ENSBSLG00000000583	NA				RI		1
ENSBSLG00000000591	stk35l				RI		1
ENSBSLG00000000592	cenpl				RI		1
ENSBSLG00000000601	qrich1				RI		1
ENSBSLG00000000607	mmp15b				RI		1
ENSBSLG00000000609	stat6		A3SS	A5SS			2
ENSBSLG00000000612	rsph4a				RI		1
ENSBSLG00000000615	def8		A3SS				1
ENSBSLG00000000621	nfxl1		A3SS	A5SS			2
ENSBSLG00000021250	mcm8	SE	A3SS	A5SS	RI	MXE	5
ENSBSLG00000000629	NA				RI		1
ENSBSLG00000000630	jupa			A5SS			1
ENSBSLG00000021353	sulf2a	SE	A3SS	A5SS	RI	MXE	5
ENSBSLG00000000637	dnah6		A3SS	A5SS			2
ENSBSLG00000000638	NA				RI		1
ENSBSLG00000021456	NA	SE	A3SS	A5SS	RI	MXE	5
ENSBSLG00000000647	cip2a		A3SS				1
ENSBSLG00000021580	cacna1bb	SE	A3SS	A5SS	RI	MXE	5
ENSBSLG00000000667	NA				RI		1
ENSBSLG00000000670	ddx49				RI		1
ENSBSLG00000021932	ITGA7	SE	A3SS	A5SS	RI	MXE	5
ENSBSLG00000023439	NA	SE	A3SS	A5SS	RI	MXE	5
ENSBSLG00000000677	gigyf1a		A3SS	A5SS			2
ENSBSLG00000000683	NA				RI		1
ENSBSLG00000024015	scaper	SE	A3SS	A5SS	RI	MXE	5
ENSBSLG00000024229	fubp1	SE	A3SS	A5SS	RI	MXE	5
ENSBSLG00000024864	dnah7	SE	A3SS	A5SS	RI	MXE	5
ENSBSLG00000000707	UPF1				RI		1
ENSBSLG00000000709	pank4		A3SS		RI		2
ENSBSLG00000026360	NA	SE	A3SS	A5SS	RI	MXE	5
ENSBSLG00000000714	sass6			A5SS			1
ENSBSLG00000001181	scn1lab	SE		A5SS	RI	MXE	4
ENSBSLG00000000719	dhcr7				RI		1
ENSBSLG00000000721	flt1			A5SS			1
ENSBSLG00000000726	NA			A5SS		MXE	2
ENSBSLG00000001889	SCYL1	SE		A5SS	RI	MXE	4
ENSBSLG00000003260	NA	SE		A5SS	RI	MXE	4
ENSBSLG00000003429	CACNA1D	SE		A5SS	RI	MXE	4
ENSBSLG00000005927	prkcda	SE		A5SS	RI	MXE	4
ENSBSLG00000000737	pigt		A3SS	A5SS			2
ENSBSLG00000000738	dlgap1b				RI		1
ENSBSLG00000008604	agap2	SE		A5SS	RI	MXE	4
ENSBSLG00000000742	SCN8A		A3SS	A5SS	RI	MXE	4
ENSBSLG00000000743	samm50		A3SS				1
ENSBSLG00000000750	PLXNA1		A3SS	A5SS		MXE	3
ENSBSLG00000009560	ppp1r13bb	SE		A5SS	RI	MXE	4
ENSBSLG00000010546	dnm2a	SE		A5SS	RI	MXE	4
ENSBSLG00000010819	NA	SE		A5SS	RI	MXE	4
ENSBSLG00000000770	NA					MXE	1
ENSBSLG00000011872	usp3	SE		A5SS	RI	MXE	4
ENSBSLG00000000773	tcf25			A5SS			1
ENSBSLG00000000775	PGPEP1				RI		1
ENSBSLG00000014333	tmem63a	SE		A5SS	RI	MXE	4
ENSBSLG00000014595	myo5aa	SE		A5SS	RI	MXE	4
ENSBSLG00000014835	adcy6a	SE		A5SS	RI	MXE	4
ENSBSLG00000000785	RNF207				RI		1
ENSBSLG00000015954	NA	SE		A5SS	RI	MXE	4
ENSBSLG00000000789	si:dkey-235d18.5				RI		1
ENSBSLG00000000790	NA				RI		1
ENSBSLG00000016075	adamts3	SE		A5SS	RI	MXE	4
ENSBSLG00000019331	ppip5k1a	SE		A5SS	RI	MXE	4
ENSBSLG00000021285	braf	SE		A5SS	RI	MXE	4
ENSBSLG00000021942	RIMS2	SE		A5SS	RI	MXE	4
ENSBSLG00000000807	chrnd				RI		1
ENSBSLG00000023381	atp2b3b	SE		A5SS	RI	MXE	4
ENSBSLG00000000810	NA		A3SS			MXE	2
ENSBSLG00000000814	fyco1a			A5SS			1
ENSBSLG00000000823	NA					MXE	1
ENSBSLG00000024080	slka	SE		A5SS	RI	MXE	4
ENSBSLG00000024311	cacna1c	SE		A5SS	RI	MXE	4
ENSBSLG00000024492	pfkpb	SE		A5SS	RI	MXE	4
ENSBSLG00000025468	daam2	SE		A5SS	RI	MXE	4
ENSBSLG00000025647	acss2l	SE		A5SS	RI	MXE	4
ENSBSLG00000000846	NA					MXE	1
ENSBSLG00000000860	NA		A3SS				1
ENSBSLG00000000864	tdrd7b			A5SS			1
ENSBSLG00000026428	NA	SE		A5SS	RI	MXE	4
ENSBSLG00000000869	nhsb				RI		1
ENSBSLG00000000753	NA	SE	A3SS		RI	MXE	4
ENSBSLG00000001000	adgrl2a	SE	A3SS		RI	MXE	4
ENSBSLG00000003265	ap4m1	SE	A3SS		RI	MXE	4
ENSBSLG00000007427	ppp1r9ala	SE	A3SS		RI	MXE	4
ENSBSLG00000008164	sema6e	SE	A3SS		RI	MXE	4
ENSBSLG00000009029	NA	SE	A3SS		RI	MXE	4
ENSBSLG00000000896	NA				RI		1
ENSBSLG00000011255	synrg	SE	A3SS		RI	MXE	4
ENSBSLG00000000901	abce1				RI	MXE	2
ENSBSLG00000000905	NA				RI		1
ENSBSLG00000000908	ptcd1		A3SS				1
ENSBSLG00000000919	ppef1		A3SS		RI		2
ENSBSLG00000012635	rims1a	SE	A3SS		RI	MXE	4
ENSBSLG00000000927	DDX5				RI		1
ENSBSLG00000000935	NA				RI		1
ENSBSLG00000000938	tph1a			A5SS			1
ENSBSLG00000015848	c2cd5	SE	A3SS		RI	MXE	4
ENSBSLG00000000957	atxn7				RI		1
ENSBSLG00000000961	NA			A5SS			1
ENSBSLG00000000962	cdk10			A5SS			1
ENSBSLG00000000963	slc11a2			A5SS			1
ENSBSLG00000016994	sema3fa	SE	A3SS		RI	MXE	4
ENSBSLG00000017176	srgap3	SE	A3SS		RI	MXE	4
ENSBSLG00000017254	srgap1a	SE	A3SS		RI	MXE	4
ENSBSLG00000000975	abcg2c			A5SS			1
ENSBSLG00000000979	zgc:123305			A5SS	RI		2
ENSBSLG00000000983	vps4a		A3SS				1
ENSBSLG00000021258	dtna	SE	A3SS		RI	MXE	4
ENSBSLG00000021402	clcn2a	SE	A3SS		RI	MXE	4
ENSBSLG00000000988	alox12			A5SS	RI		2
ENSBSLG00000024236	eya4	SE	A3SS		RI	MXE	4
ENSBSLG00000000999	anapc10				RI	MXE	2
ENSBSLG00000000671	ntrk3a	SE			RI	MXE	3
ENSBSLG00000000699	NA	SE			RI	MXE	3
ENSBSLG00000000780	dync1li2	SE			RI	MXE	3
ENSBSLG00000001180	slc8a4b	SE			RI	MXE	3
ENSBSLG00000001005	NA					MXE	1
ENSBSLG00000001337	rab1ba	SE			RI	MXE	3
ENSBSLG00000001608	lrig1	SE			RI	MXE	3
ENSBSLG00000003714	caskin1	SE			RI	MXE	3
ENSBSLG00000003796	cpne5a	SE			RI	MXE	3
ENSBSLG00000001025	abcb11b		A3SS	A5SS	RI		3
ENSBSLG00000001029	NA				RI		1
ENSBSLG00000005432	NA	SE			RI	MXE	3
ENSBSLG00000001033	mtm1		A3SS				1
ENSBSLG00000001041	tec				RI		1
ENSBSLG00000006501	ctif	SE			RI	MXE	3
ENSBSLG00000001057	NA				RI		1
ENSBSLG00000001069	NA				RI		1
ENSBSLG00000001071	si:dkey-183c6.7			A5SS			1
ENSBSLG00000001076	acox3		A3SS	A5SS			2
ENSBSLG00000007269	NA	SE			RI	MXE	3
ENSBSLG00000009046	jag1b	SE			RI	MXE	3
ENSBSLG00000009592	mapk10	SE			RI	MXE	3
ENSBSLG00000001092	CHST12			A5SS			1
ENSBSLG00000010323	csnk2a2a	SE			RI	MXE	3
ENSBSLG00000012192	zgc:158316	SE			RI	MXE	3
ENSBSLG00000012875	NA	SE			RI	MXE	3
ENSBSLG00000001114	NA				RI		1
ENSBSLG00000014537	tead3b	SE			RI	MXE	3
ENSBSLG00000014764	snx27b	SE			RI	MXE	3
ENSBSLG00000001138	NA				RI		1
ENSBSLG00000015425	NA	SE			RI	MXE	3
ENSBSLG00000001153	NA		A3SS	A5SS	RI		3
ENSBSLG00000001157	NA				RI		1
ENSBSLG00000017811	fam13b	SE			RI	MXE	3
ENSBSLG00000001161	si:ch73-12o23.1			A5SS			1
ENSBSLG00000001173	txndc11				RI		1
ENSBSLG00000019297	tbc1d16	SE			RI	MXE	3
ENSBSLG00000020281	pkma	SE			RI	MXE	3
ENSBSLG00000021299	map2k4b	SE			RI	MXE	3
ENSBSLG00000001185	ppp1r14ba				RI		1
ENSBSLG00000001186	brms1					MXE	1
ENSBSLG00000001187	zgc:110591					MXE	1
ENSBSLG00000021524	FGFRL1	SE			RI	MXE	3
ENSBSLG00000001222	mad1l1		A3SS	A5SS			2
ENSBSLG00000021546	tcea3	SE			RI	MXE	3
ENSBSLG00000022121	NA	SE			RI	MXE	3
ENSBSLG00000022428	rnf220a	SE			RI	MXE	3
ENSBSLG00000022942	asic1c	SE			RI	MXE	3
ENSBSLG00000001241	atf6			A5SS			1
ENSBSLG00000023109	NA	SE			RI	MXE	3
ENSBSLG00000001256	micall2b				RI		1
ENSBSLG00000001258	NA				RI	MXE	2
ENSBSLG00000023583	lgr4	SE			RI	MXE	3
ENSBSLG00000001271	rab6ba		A3SS				1
ENSBSLG00000026577	adcyap1b	SE			RI	MXE	3
ENSBSLG00000000076	herc3	SE	A3SS	A5SS		MXE	4
ENSBSLG00000000969	cadpsa	SE	A3SS	A5SS		MXE	4
ENSBSLG00000001286	dnajc27				RI		1
ENSBSLG00000001287	arih2			A5SS	RI		2
ENSBSLG00000001021	cacna1da	SE	A3SS	A5SS		MXE	4
ENSBSLG00000001403	phka2	SE	A3SS	A5SS		MXE	4
ENSBSLG00000001576	zgc:152904	SE	A3SS	A5SS		MXE	4
ENSBSLG00000002064	ganab	SE	A3SS	A5SS		MXE	4
ENSBSLG00000002772	CPNE9	SE	A3SS	A5SS		MXE	4
ENSBSLG00000001321	NA					MXE	1
ENSBSLG00000001323	NA			A5SS	RI		2
ENSBSLG00000003393	NA	SE	A3SS	A5SS		MXE	4
ENSBSLG00000003402	map4k4	SE	A3SS	A5SS		MXE	4
ENSBSLG00000001351	NA				RI		1
ENSBSLG00000001361	slc5a7a					MXE	1
ENSBSLG00000001362	NA		A3SS				1
ENSBSLG00000003903	ATP11B	SE	A3SS	A5SS		MXE	4
ENSBSLG00000004011	VAV1	SE	A3SS	A5SS		MXE	4
ENSBSLG00000001373	NA				RI		1
ENSBSLG00000004064	mib2	SE	A3SS	A5SS		MXE	4
ENSBSLG00000004147	rbms2a	SE	A3SS	A5SS		MXE	4
ENSBSLG00000004179	opa1	SE	A3SS	A5SS		MXE	4
ENSBSLG00000001384	NA		A3SS				1
ENSBSLG00000004358	celf4	SE	A3SS	A5SS		MXE	4
ENSBSLG00000001388	chrna6			A5SS			1
ENSBSLG00000004674	atp6v0a2b	SE	A3SS	A5SS		MXE	4
ENSBSLG00000004940	tpcn2	SE	A3SS	A5SS		MXE	4
ENSBSLG00000001397	NA		A3SS	A5SS			2
ENSBSLG00000005662	tead1b	SE	A3SS	A5SS		MXE	4
ENSBSLG00000001400	NA			A5SS	RI		2
ENSBSLG00000005986	col1a2	SE	A3SS	A5SS		MXE	4
ENSBSLG00000001404	NA				RI		1
ENSBSLG00000006903	csmd2	SE	A3SS	A5SS		MXE	4
ENSBSLG00000001412	NA				RI		1
ENSBSLG00000006994	col12a1b	SE	A3SS	A5SS		MXE	4
ENSBSLG00000001421	NA				RI		1
ENSBSLG00000001423	f7l		A3SS				1
ENSBSLG00000007407	nfasca	SE	A3SS	A5SS		MXE	4
ENSBSLG00000001436	NA					MXE	1
ENSBSLG00000001439	NA				RI		1
ENSBSLG00000007922	xrcc5	SE	A3SS	A5SS		MXE	4
ENSBSLG00000008183	PPFIA1	SE	A3SS	A5SS		MXE	4
ENSBSLG00000008569	ncor2	SE	A3SS	A5SS		MXE	4
ENSBSLG00000001458	NA				RI	MXE	2
ENSBSLG00000001460	dpy19l3		A3SS	A5SS			2
ENSBSLG00000001462	f7		A3SS	A5SS			2
ENSBSLG00000009173	pkn1a	SE	A3SS	A5SS		MXE	4
ENSBSLG00000001466	mrps9			A5SS			1
ENSBSLG00000009203	relch	SE	A3SS	A5SS		MXE	4
ENSBSLG00000009303	pnpla6	SE	A3SS	A5SS		MXE	4
ENSBSLG00000001469	cthl		A3SS	A5SS			2
ENSBSLG00000009318	atp8b1	SE	A3SS	A5SS		MXE	4
ENSBSLG00000009393	pbrm1l	SE	A3SS	A5SS		MXE	4
ENSBSLG00000009510	mapk13	SE	A3SS	A5SS		MXE	4
ENSBSLG00000009670	SMURF2	SE	A3SS	A5SS		MXE	4
ENSBSLG00000001475	rac2					MXE	1
ENSBSLG00000001476	GRM7		A3SS				1
ENSBSLG00000001480	pi4k2b		A3SS	A5SS			2
ENSBSLG00000009838	ppfia2	SE	A3SS	A5SS		MXE	4
ENSBSLG00000010854	usp9	SE	A3SS	A5SS		MXE	4
ENSBSLG00000001486	xpc				RI		1
ENSBSLG00000001488	dpp4		A3SS	A5SS	RI		3
ENSBSLG00000001491	spice1				RI		1
ENSBSLG00000001496	boc				RI		1
ENSBSLG00000001499	NA					MXE	1
ENSBSLG00000001502	PLLP			A5SS	RI		2
ENSBSLG00000001503	aars1		A3SS		RI		2
ENSBSLG00000001509	NA			A5SS			1
ENSBSLG00000001510	usf3				RI		1
ENSBSLG00000011343	itga5	SE	A3SS	A5SS		MXE	4
ENSBSLG00000001518	rspry1		A3SS				1
ENSBSLG00000012166	kcnq5b	SE	A3SS	A5SS		MXE	4
ENSBSLG00000001523	timeless		A3SS	A5SS			2
ENSBSLG00000012509	fgfr3	SE	A3SS	A5SS		MXE	4
ENSBSLG00000001526	TMC6			A5SS			1
ENSBSLG00000001536	nom1			A5SS	RI		2
ENSBSLG00000012898	sbf1	SE	A3SS	A5SS		MXE	4
ENSBSLG00000001544	SLC17A6			A5SS	RI		2
ENSBSLG00000001546	lmnb2		A3SS				1
ENSBSLG00000001549	slc25a26				RI		1
ENSBSLG00000001555	PTBP2		A3SS	A5SS	RI		3
ENSBSLG00000001561	pcid2			A5SS			1
ENSBSLG00000001563	drd3				RI	MXE	2
ENSBSLG00000001574	taf6l		A3SS	A5SS	RI		3
ENSBSLG00000012935	PTPRD	SE	A3SS	A5SS		MXE	4
ENSBSLG00000013665	gnptab	SE	A3SS	A5SS		MXE	4
ENSBSLG00000001585	si:dkey-72l14.4				RI		1
ENSBSLG00000001589	si:ch211-161h7.8					MXE	1
ENSBSLG00000001591	ube3c			A5SS			1
ENSBSLG00000013848	cdc42bpab	SE	A3SS	A5SS		MXE	4
ENSBSLG00000013871	si:dkey-178k16.1	SE	A3SS	A5SS		MXE	4
ENSBSLG00000001606	NA					MXE	1
ENSBSLG00000001607	stxbp3		A3SS	A5SS			2
ENSBSLG00000014365	exoc2	SE	A3SS	A5SS		MXE	4
ENSBSLG00000001611	sema3h		A3SS				1
ENSBSLG00000014627	eea1	SE	A3SS	A5SS		MXE	4
ENSBSLG00000014784	ptprt	SE	A3SS	A5SS		MXE	4
ENSBSLG00000001636	actr3			A5SS			1
ENSBSLG00000001638	sgsh				RI		1
ENSBSLG00000001641	zgc:162171				RI		1
ENSBSLG00000001661	kpna1			A5SS			1
ENSBSLG00000001662	pdgfra		A3SS	A5SS	RI	MXE	4
ENSBSLG00000014898	ptprfa	SE	A3SS	A5SS		MXE	4
ENSBSLG00000015120	rap1gap	SE	A3SS	A5SS		MXE	4
ENSBSLG00000001692	cd81a				RI		1
ENSBSLG00000001707	NA				RI	MXE	2
ENSBSLG00000001710	gpd1c				RI		1
ENSBSLG00000001711	rad54l2		A3SS	A5SS	RI		3
ENSBSLG00000001712	recql			A5SS			1
ENSBSLG00000001724	NA		A3SS				1
ENSBSLG00000015471	ncam1b	SE	A3SS	A5SS		MXE	4
ENSBSLG00000001736	casp9				RI		1
ENSBSLG00000001743	ARHGAP8				RI		1
ENSBSLG00000001746	pdlim5a					MXE	1
ENSBSLG00000001754	kat8			A5SS	RI		2
ENSBSLG00000016790	pip4k2aa	SE	A3SS	A5SS		MXE	4
ENSBSLG00000001770	htra3a			A5SS			1
ENSBSLG00000016949	scube1	SE	A3SS	A5SS		MXE	4
ENSBSLG00000017108	txnrd2.1	SE	A3SS	A5SS		MXE	4
ENSBSLG00000018378	itsn2a	SE	A3SS	A5SS		MXE	4
ENSBSLG00000001781	ptn				RI		1
ENSBSLG00000001784	nlk1				RI		1
ENSBSLG00000001786	mrps27				RI		1
ENSBSLG00000001792	NA				RI		1
ENSBSLG00000001795	TCF7L1		A3SS				1
ENSBSLG00000001798	hsd11b1la			A5SS			1
ENSBSLG00000018822	dlg1	SE	A3SS	A5SS		MXE	4
ENSBSLG00000001801	alas2				RI		1
ENSBSLG00000001802	gpd2		A3SS	A5SS			2
ENSBSLG00000001803	NA			A5SS			1
ENSBSLG00000001804	NA			A5SS			1
ENSBSLG00000019183	mef2cb	SE	A3SS	A5SS		MXE	4
ENSBSLG00000001812	dnajc16			A5SS			1
ENSBSLG00000019618	TENM3	SE	A3SS	A5SS		MXE	4
ENSBSLG00000001821	NA				RI		1
ENSBSLG00000020414	ipo8	SE	A3SS	A5SS		MXE	4
ENSBSLG00000001832	zgc:92429			A5SS			1
ENSBSLG00000001833	BTBD1		A3SS		RI		2
ENSBSLG00000001834	ephb2b		A3SS	A5SS		MXE	3
ENSBSLG00000001836	mta2			A5SS			1
ENSBSLG00000001839	vipr1b		A3SS	A5SS			2
ENSBSLG00000001842	SMURF1		A3SS		RI		2
ENSBSLG00000021266	si:dkey-205h23.2	SE	A3SS	A5SS		MXE	4
ENSBSLG00000001855	fmnl1a		A3SS				1
ENSBSLG00000001865	NA		A3SS				1
ENSBSLG00000001868	NA				RI	MXE	2
ENSBSLG00000001873	trappc8			A5SS	RI		2
ENSBSLG00000021315	VAV3	SE	A3SS	A5SS		MXE	4
ENSBSLG00000021341	NA	SE	A3SS	A5SS		MXE	4
ENSBSLG00000021604	piwil2	SE	A3SS	A5SS		MXE	4
ENSBSLG00000021616	acaca	SE	A3SS	A5SS		MXE	4
ENSBSLG00000001883	sema3c				RI		1
ENSBSLG00000021617	rock2a	SE	A3SS	A5SS		MXE	4
ENSBSLG00000022150	abcb4	SE	A3SS	A5SS		MXE	4
ENSBSLG00000022489	wdr3	SE	A3SS	A5SS		MXE	4
ENSBSLG00000022768	clasp2	SE	A3SS	A5SS		MXE	4
ENSBSLG00000001910	polrmt			A5SS			1
ENSBSLG00000001911	NA				RI		1
ENSBSLG00000001914	fbxo7				RI		1
ENSBSLG00000001915	nipbla		A3SS		RI		2
ENSBSLG00000023196	cnot10	SE	A3SS	A5SS		MXE	4
ENSBSLG00000001917	EARS2			A5SS			1
ENSBSLG00000023305	csmd3a	SE	A3SS	A5SS		MXE	4
ENSBSLG00000023410	mark3a	SE	A3SS	A5SS		MXE	4
ENSBSLG00000024991	UBA6	SE	A3SS	A5SS		MXE	4
ENSBSLG00000025115	appl2	SE	A3SS	A5SS		MXE	4
ENSBSLG00000025335	mars1	SE	A3SS	A5SS		MXE	4
ENSBSLG00000001954	ptcd3		A3SS	A5SS			2
ENSBSLG00000026064	NA	SE	A3SS	A5SS		MXE	4
ENSBSLG00000026569	cacna2d1a	SE	A3SS	A5SS		MXE	4
ENSBSLG00000026647	ppp3ca	SE	A3SS	A5SS		MXE	4
ENSBSLG00000001975	fstl3				RI		1
ENSBSLG00000001981	midn				RI		1
ENSBSLG00000001982	mmp15a			A5SS	RI		2
ENSBSLG00000001990	NA				RI		1
ENSBSLG00000001127	mark2b	SE		A5SS		MXE	3
ENSBSLG00000001285	cdk8	SE		A5SS		MXE	3
ENSBSLG00000002003	adamts12				RI		1
ENSBSLG00000001664	si:ch211-200p22.4	SE		A5SS		MXE	3
ENSBSLG00000002013	cd36		A3SS	A5SS	RI		3
ENSBSLG00000001907	ADGRL3	SE		A5SS		MXE	3
ENSBSLG00000002016	chd3		A3SS				1
ENSBSLG00000002018	tspan10				RI		1
ENSBSLG00000002014	ap5z1	SE		A5SS		MXE	3
ENSBSLG00000002023	CAPN15			A5SS			1
ENSBSLG00000002692	AGAP2	SE		A5SS		MXE	3
ENSBSLG00000002042	nr2c2ap				RI		1
ENSBSLG00000003367	slmapa	SE		A5SS		MXE	3
ENSBSLG00000003844	CPEB4	SE		A5SS		MXE	3
ENSBSLG00000002047	cept1b					MXE	1
ENSBSLG00000002055	iqgap2		A3SS	A5SS	RI		3
ENSBSLG00000004077	farp2	SE		A5SS		MXE	3
ENSBSLG00000005067	slc43a2b	SE		A5SS		MXE	3
ENSBSLG00000002059	scpep1			A5SS			1
ENSBSLG00000002060	plxdc2			A5SS			1
ENSBSLG00000005551	camk2b1	SE		A5SS		MXE	3
ENSBSLG00000002067	dus1l		A3SS				1
ENSBSLG00000002071	tjp3			A5SS			1
ENSBSLG00000002074	cacna2d2b		A3SS	A5SS			2
ENSBSLG00000002075	elmo3		A3SS	A5SS		MXE	3
ENSBSLG00000002076	arhgap45b		A3SS	A5SS	RI		3
ENSBSLG00000006233	arhgap10	SE		A5SS		MXE	3
ENSBSLG00000006803	add3a	SE		A5SS		MXE	3
ENSBSLG00000007268	wwp2	SE		A5SS		MXE	3
ENSBSLG00000007945	prom1a	SE		A5SS		MXE	3
ENSBSLG00000007983	fyna	SE		A5SS		MXE	3
ENSBSLG00000008599	mapk12b	SE		A5SS		MXE	3
ENSBSLG00000002100	NA			A5SS			1
ENSBSLG00000002104	C12orf4				RI		1
ENSBSLG00000008875	clstn1	SE		A5SS		MXE	3
ENSBSLG00000008877	cert1b	SE		A5SS		MXE	3
ENSBSLG00000009128	prkcab	SE		A5SS		MXE	3
ENSBSLG00000009662	NA	SE		A5SS		MXE	3
ENSBSLG00000002119	fsd1		A3SS				1
ENSBSLG00000009839	cdk19	SE		A5SS		MXE	3
ENSBSLG00000009895	cylda	SE		A5SS		MXE	3
ENSBSLG00000002124	chaf1a				RI		1
ENSBSLG00000002145	gas2a				RI		1
ENSBSLG00000002148	gpc5a				RI		1
ENSBSLG00000002161	lnx1			A5SS			1
ENSBSLG00000002170	lmx1a		A3SS				1
ENSBSLG00000009898	abi1a	SE		A5SS		MXE	3
ENSBSLG00000002195	zmiz2			A5SS			1
ENSBSLG00000011176	zgc:162872	SE		A5SS		MXE	3
ENSBSLG00000002202	polk			A5SS			1
ENSBSLG00000002215	NA		A3SS				1
ENSBSLG00000011542	ZSWIM6	SE		A5SS		MXE	3
ENSBSLG00000002233	polr1a			A5SS			1
ENSBSLG00000012547	NA	SE		A5SS		MXE	3
ENSBSLG00000012592	pex5	SE		A5SS		MXE	3
ENSBSLG00000002276	gart		A3SS	A5SS			2
ENSBSLG00000002282	NA				RI		1
ENSBSLG00000013307	abi1b	SE		A5SS		MXE	3
ENSBSLG00000013551	nrxn1b	SE		A5SS		MXE	3
ENSBSLG00000013700	atp2b2	SE		A5SS		MXE	3
ENSBSLG00000002296	ankrd13c				RI		1
ENSBSLG00000014526	mapk9	SE		A5SS		MXE	3
ENSBSLG00000002299	scfd2				RI		1
ENSBSLG00000002300	NA				RI	MXE	2
ENSBSLG00000002303	lmbrd2a		A3SS	A5SS			2
ENSBSLG00000002306	xylt1		A3SS		RI		2
ENSBSLG00000014579	mkln1	SE		A5SS		MXE	3
ENSBSLG00000014834	TOM1L2	SE		A5SS		MXE	3
ENSBSLG00000015895	rptor	SE		A5SS		MXE	3
ENSBSLG00000016146	suz12b	SE		A5SS		MXE	3
ENSBSLG00000016302	tbc1d8b	SE		A5SS		MXE	3
ENSBSLG00000002325	man2b2			A5SS			1
ENSBSLG00000002329	si:ch211-247n2.1				RI		1
ENSBSLG00000002330	NA				RI	MXE	2
ENSBSLG00000016502	col2a1a	SE		A5SS		MXE	3
ENSBSLG00000016512	CSMD1	SE		A5SS		MXE	3
ENSBSLG00000002345	klhl40b		A3SS				1
ENSBSLG00000002346	ttyh3b			A5SS			1
ENSBSLG00000002348	malrd1		A3SS	A5SS			2
ENSBSLG00000016806	NA	SE		A5SS		MXE	3
ENSBSLG00000018841	NA	SE		A5SS		MXE	3
ENSBSLG00000019551	porcn	SE		A5SS		MXE	3
ENSBSLG00000019628	actn2b	SE		A5SS		MXE	3
ENSBSLG00000002382	igsf9bb			A5SS			1
ENSBSLG00000002392	dntt		A3SS				1
ENSBSLG00000019640	NA	SE		A5SS		MXE	3
ENSBSLG00000019653	gripap1	SE		A5SS		MXE	3
ENSBSLG00000020051	tenm4	SE		A5SS		MXE	3
ENSBSLG00000002406	shcbp1		A3SS				1
ENSBSLG00000002424	trmt1			A5SS			1
ENSBSLG00000020114	stxbp5l	SE		A5SS		MXE	3
ENSBSLG00000002440	MSL2				RI		1
ENSBSLG00000020272	ptprfb	SE		A5SS		MXE	3
ENSBSLG00000002449	NA					MXE	1
ENSBSLG00000002450	mfsd11					MXE	1
ENSBSLG00000002459	trim71				RI		1
ENSBSLG00000002465	zgc:173742			A5SS			1
ENSBSLG00000020314	erbin	SE		A5SS		MXE	3
ENSBSLG00000002469	ano3		A3SS				1
ENSBSLG00000020569	fbrsl1	SE		A5SS		MXE	3
ENSBSLG00000021249	ints10	SE		A5SS		MXE	3
ENSBSLG00000002476	CORO1C			A5SS			1
ENSBSLG00000002484	inpp4b			A5SS			1
ENSBSLG00000021286	bmper	SE		A5SS		MXE	3
ENSBSLG00000002496	adsl			A5SS	RI		2
ENSBSLG00000021351	gria2b	SE		A5SS		MXE	3
ENSBSLG00000002506	irf9				RI		1
ENSBSLG00000021568	stk25b	SE		A5SS		MXE	3
ENSBSLG00000002510	NA					MXE	1
ENSBSLG00000002535	NA				RI		1
ENSBSLG00000002541	NA				RI	MXE	2
ENSBSLG00000002542	NA			A5SS			1
ENSBSLG00000002543	PRRC2B		A3SS	A5SS	RI		3
ENSBSLG00000002547	lars1b		A3SS	A5SS			2
ENSBSLG00000021852	plekha5	SE		A5SS		MXE	3
ENSBSLG00000002557	NA				RI		1
ENSBSLG00000022069	exoc7	SE		A5SS		MXE	3
ENSBSLG00000002564	NA			A5SS	RI		2
ENSBSLG00000022131	myo1g	SE		A5SS		MXE	3
ENSBSLG00000022654	stk10	SE		A5SS		MXE	3
ENSBSLG00000023782	nrxn3a	SE		A5SS		MXE	3
ENSBSLG00000024544	map3k7	SE		A5SS		MXE	3
ENSBSLG00000025865	st7l	SE		A5SS		MXE	3
ENSBSLG00000025894	camk2g2	SE		A5SS		MXE	3
ENSBSLG00000026004	TEAD4	SE		A5SS		MXE	3
ENSBSLG00000026145	tcf7l2	SE		A5SS		MXE	3
ENSBSLG00000000081	uso1	SE	A3SS			MXE	3
ENSBSLG00000002627	NA		A3SS	A5SS			2
ENSBSLG00000000429	NA	SE	A3SS			MXE	3
ENSBSLG00000000797	sorbs2a	SE	A3SS			MXE	3
ENSBSLG00000000801	csnk2a4	SE	A3SS			MXE	3
ENSBSLG00000002644	si:dkey-166k12.1			A5SS			1
ENSBSLG00000002648	NA				RI		1
ENSBSLG00000002045	ncanb	SE	A3SS			MXE	3
ENSBSLG00000002656	cfap58				RI		1
ENSBSLG00000002863	acox1	SE	A3SS			MXE	3
ENSBSLG00000002665	NA				RI		1
ENSBSLG00000003185	inpp4ab	SE	A3SS			MXE	3
ENSBSLG00000002675	ctdspla				RI		1
ENSBSLG00000002678	pola2		A3SS				1
ENSBSLG00000003326	NA	SE	A3SS			MXE	3
ENSBSLG00000003929	abcd3b	SE	A3SS			MXE	3
ENSBSLG00000004061	NA	SE	A3SS			MXE	3
ENSBSLG00000004235	pam	SE	A3SS			MXE	3
ENSBSLG00000002688	NA					MXE	1
ENSBSLG00000004365	pabpc1a	SE	A3SS			MXE	3
ENSBSLG00000004684	suz12a	SE	A3SS			MXE	3
ENSBSLG00000005488	EPB41L2	SE	A3SS			MXE	3
ENSBSLG00000002699	mccc1		A3SS				1
ENSBSLG00000005922	SH3GLB2	SE	A3SS			MXE	3
ENSBSLG00000002707	NA				RI		1
ENSBSLG00000007102	cttn	SE	A3SS			MXE	3
ENSBSLG00000007582	MME	SE	A3SS			MXE	3
ENSBSLG00000008079	pfkpa	SE	A3SS			MXE	3
ENSBSLG00000002722	supt6h			A5SS			1
ENSBSLG00000002725	NA				RI		1
ENSBSLG00000008862	pccb	SE	A3SS			MXE	3
ENSBSLG00000002727	itga1		A3SS	A5SS			2
ENSBSLG00000002733	ssh1b				RI		1
ENSBSLG00000010874	fam91a1	SE	A3SS			MXE	3
ENSBSLG00000012743	gabbr1b	SE	A3SS			MXE	3
ENSBSLG00000002740	si:dkey-97o5.1			A5SS			1
ENSBSLG00000013641	cat	SE	A3SS			MXE	3
ENSBSLG00000014299	tbc1d22a	SE	A3SS			MXE	3
ENSBSLG00000016378	mpp3a	SE	A3SS			MXE	3
ENSBSLG00000002761	sart3			A5SS	RI		2
ENSBSLG00000017954	ppfibp1b	SE	A3SS			MXE	3
ENSBSLG00000019068	ttc7b	SE	A3SS			MXE	3
ENSBSLG00000002783	NA				RI		1
ENSBSLG00000019372	mical3a	SE	A3SS			MXE	3
ENSBSLG00000023411	zdhhc16b	SE	A3SS			MXE	3
ENSBSLG00000023946	mapk8b	SE	A3SS			MXE	3
ENSBSLG00000002791	lsg1					MXE	1
ENSBSLG00000024078	NA	SE	A3SS			MXE	3
ENSBSLG00000002809	pik3c2b			A5SS			1
ENSBSLG00000024551	GABRB2	SE	A3SS			MXE	3
ENSBSLG00000002813	dlg4b			A5SS		MXE	2
ENSBSLG00000002816	rbpjb				RI		1
ENSBSLG00000024713	usp14	SE	A3SS			MXE	3
ENSBSLG00000024717	msi1	SE	A3SS			MXE	3
ENSBSLG00000002842	NA		A3SS	A5SS	RI		3
ENSBSLG00000002849	NA				RI		1
ENSBSLG00000002852	NA				RI		1
ENSBSLG00000024986	abcc12	SE	A3SS			MXE	3
ENSBSLG00000025008	gabrg2	SE	A3SS			MXE	3
ENSBSLG00000002865	dnase1				RI		1
ENSBSLG00000025119	rock1	SE	A3SS			MXE	3
ENSBSLG00000002868	ago2		A3SS				1
ENSBSLG00000025563	NA	SE	A3SS			MXE	3
ENSBSLG00000002878	plcd1a			A5SS			1
ENSBSLG00000000051	NA	SE				MXE	2
ENSBSLG00000002882	nat15				RI		1
ENSBSLG00000002885	robo3			A5SS			1
ENSBSLG00000000523	galn	SE				MXE	2
ENSBSLG00000000641	NA	SE				MXE	2
ENSBSLG00000002899	slc9a3.2			A5SS			1
ENSBSLG00000002900	cux1a		A3SS	A5SS			2
ENSBSLG00000000757	ttll7	SE				MXE	2
ENSBSLG00000002910	ddx42		A3SS				1
ENSBSLG00000002916	NA		A3SS				1
ENSBSLG00000002917	NA		A3SS	A5SS		MXE	3
ENSBSLG00000002918	alg1				RI		1
ENSBSLG00000000837	nae1	SE				MXE	2
ENSBSLG00000002923	wrap73			A5SS			1
ENSBSLG00000002926	CDC20B		A3SS				1
ENSBSLG00000001227	NA	SE				MXE	2
ENSBSLG00000002932	NA		A3SS				1
ENSBSLG00000001310	reck	SE				MXE	2
ENSBSLG00000001450	ryk	SE				MXE	2
ENSBSLG00000001878	dbnlb	SE				MXE	2
ENSBSLG00000001881	tmtc1	SE				MXE	2
ENSBSLG00000002949	maml1				RI		1
ENSBSLG00000002951	dnpep			A5SS	RI		2
ENSBSLG00000002955	rfx1b		A3SS		RI		2
ENSBSLG00000002958	tp73		A3SS	A5SS	RI		3
ENSBSLG00000002960	c6ast1				RI		1
ENSBSLG00000002963	NA				RI		1
ENSBSLG00000002965	NA			A5SS			1
ENSBSLG00000001891	cacna1ea	SE				MXE	2
ENSBSLG00000001908	NA	SE				MXE	2
ENSBSLG00000001974	dao.2	SE				MXE	2
ENSBSLG00000002403	phactr4a	SE				MXE	2
ENSBSLG00000002980	riok3			A5SS			1
ENSBSLG00000002983	NA			A5SS			1
ENSBSLG00000002446	trappc4	SE				MXE	2
ENSBSLG00000002625	nlgn1	SE				MXE	2
ENSBSLG00000002719	NA	SE				MXE	2
ENSBSLG00000002739	kif1aa	SE				MXE	2
ENSBSLG00000003005	dlg4b			A5SS			1
ENSBSLG00000002875	mtch2	SE				MXE	2
ENSBSLG00000003010	slc15a1b		A3SS	A5SS			2
ENSBSLG00000002993	NA	SE				MXE	2
ENSBSLG00000003108	bin1b	SE				MXE	2
ENSBSLG00000003019	tbc1d19		A3SS	A5SS			2
ENSBSLG00000003025	NA				RI		1
ENSBSLG00000003688	NA	SE				MXE	2
ENSBSLG00000003032	NA					MXE	1
ENSBSLG00000003034	NA				RI		1
ENSBSLG00000003043	mkrn2		A3SS				1
ENSBSLG00000003048	WDR1		A3SS	A5SS			2
ENSBSLG00000003063	gpr153					MXE	1
ENSBSLG00000003718	ssh2b	SE				MXE	2
ENSBSLG00000003741	cast	SE				MXE	2
ENSBSLG00000004122	TPM1	SE				MXE	2
ENSBSLG00000004221	ccdc88aa	SE				MXE	2
ENSBSLG00000003080	arhgef16			A5SS			1
ENSBSLG00000004386	gna11a	SE				MXE	2
ENSBSLG00000003089	NA		A3SS		RI		2
ENSBSLG00000004452	nfixb	SE				MXE	2
ENSBSLG00000004842	rbm17	SE				MXE	2
ENSBSLG00000003114	ybx1			A5SS			1
ENSBSLG00000003115	cstf1				RI		1
ENSBSLG00000003119	bach1b				RI		1
ENSBSLG00000003121	abcb6a		A3SS	A5SS			2
ENSBSLG00000003123	fam120a		A3SS				1
ENSBSLG00000003124	cpeb3			A5SS			1
ENSBSLG00000003126	grm5a				RI		1
ENSBSLG00000003130	clcn5b			A5SS	RI		2
ENSBSLG00000004894	stat5a	SE				MXE	2
ENSBSLG00000004915	pcdh11	SE				MXE	2
ENSBSLG00000003148	wdr53				RI		1
ENSBSLG00000003151	emc1		A3SS	A5SS			2
ENSBSLG00000003152	CHORDC1			A5SS			1
ENSBSLG00000003156	NA					MXE	1
ENSBSLG00000004968	cope	SE				MXE	2
ENSBSLG00000003167	mapk14a			A5SS		MXE	2
ENSBSLG00000003171	ptpra		A3SS		RI		2
ENSBSLG00000005470	dnm2b	SE				MXE	2
ENSBSLG00000003175	ippk			A5SS			1
ENSBSLG00000005618	mapkap1	SE				MXE	2
ENSBSLG00000003184	cnppd1				RI		1
ENSBSLG00000005673	NA	SE				MXE	2
ENSBSLG00000003198	prkag3a			A5SS			1
ENSBSLG00000003209	dipk1c				RI		1
ENSBSLG00000005804	nav2a	SE				MXE	2
ENSBSLG00000003214	RHBDF2		A3SS	A5SS			2
ENSBSLG00000006064	cyp46a1.4	SE				MXE	2
ENSBSLG00000006165	khk	SE				MXE	2
ENSBSLG00000006675	ddx19	SE				MXE	2
ENSBSLG00000003225	grk4		A3SS				1
ENSBSLG00000006956	arrb1	SE				MXE	2
ENSBSLG00000003228	NA		A3SS				1
ENSBSLG00000003229	retreg2		A3SS		RI		2
ENSBSLG00000003243	NA				RI		1
ENSBSLG00000003249	gmppb				RI		1
ENSBSLG00000007338	eno1a	SE				MXE	2
ENSBSLG00000003251	pde12				RI		1
ENSBSLG00000003253	atg4b		A3SS	A5SS			2
ENSBSLG00000003258	srpk1a					MXE	1
ENSBSLG00000007392	pds5a	SE				MXE	2
ENSBSLG00000007904	c3b.2	SE				MXE	2
ENSBSLG00000008085	ndrg4	SE				MXE	2
ENSBSLG00000003268	NA				RI		1
ENSBSLG00000008119	vps41	SE				MXE	2
ENSBSLG00000008194	stx3a	SE				MXE	2
ENSBSLG00000008642	fnbp1l	SE				MXE	2
ENSBSLG00000003288	mbd6				RI		1
ENSBSLG00000008682	pclob	SE				MXE	2
ENSBSLG00000003297	stac3			A5SS			1
ENSBSLG00000008725	NELL1	SE				MXE	2
ENSBSLG00000003309	NA					MXE	1
ENSBSLG00000003319	NA			A5SS			1
ENSBSLG00000009053	SRC	SE				MXE	2
ENSBSLG00000009877	lrmp	SE				MXE	2
ENSBSLG00000003334	kbtbd12				RI		1
ENSBSLG00000009939	NA	SE				MXE	2
ENSBSLG00000009947	NA	SE				MXE	2
ENSBSLG00000003347	SRSF6		A3SS				1
ENSBSLG00000003354	l3mbtl1a		A3SS	A5SS			2
ENSBSLG00000010105	tab2	SE				MXE	2
ENSBSLG00000003360	slc44a2			A5SS			1
ENSBSLG00000003363	EIF4ENIF1			A5SS			1
ENSBSLG00000003364	SGK2				RI		1
ENSBSLG00000010329	abi3bpb	SE				MXE	2
ENSBSLG00000011910	cpne3	SE				MXE	2
ENSBSLG00000003381	efcc1				RI		1
ENSBSLG00000003382	rgl3a				RI		1
ENSBSLG00000011993	snap25a	SE				MXE	2
ENSBSLG00000003392	NA				RI		1
ENSBSLG00000012815	anxa13	SE				MXE	2
ENSBSLG00000003394	ap5b1		A3SS		RI		2
ENSBSLG00000012926	grna	SE				MXE	2
ENSBSLG00000013445	NA	SE				MXE	2
ENSBSLG00000013482	NA	SE				MXE	2
ENSBSLG00000003405	slc6a22.1			A5SS	RI		2
ENSBSLG00000003406	gga1			A5SS	RI		2
ENSBSLG00000003407	slc34a2b		A3SS	A5SS			2
ENSBSLG00000003409	nucks1a				RI	MXE	2
ENSBSLG00000003410	slc45a3				RI		1
ENSBSLG00000013623	NA	SE				MXE	2
ENSBSLG00000003415	CDK18				RI		1
ENSBSLG00000003416	NA				RI		1
ENSBSLG00000013638	PIP4K2B	SE				MXE	2
ENSBSLG00000003431	NA		A3SS		RI		2
ENSBSLG00000013713	rbm47	SE				MXE	2
ENSBSLG00000014102	ube2e1	SE				MXE	2
ENSBSLG00000003448	tomm70a					MXE	1
ENSBSLG00000014314	sf3a3	SE				MXE	2
ENSBSLG00000014843	ppcdc	SE				MXE	2
ENSBSLG00000015431	rgl2	SE				MXE	2
ENSBSLG00000003455	panx1b					MXE	1
ENSBSLG00000015435	mau2	SE				MXE	2
ENSBSLG00000003472	RDX				RI		1
ENSBSLG00000015494	NA	SE				MXE	2
ENSBSLG00000003478	abcc6a		A3SS	A5SS		MXE	3
ENSBSLG00000003479	mcf2la			A5SS			1
ENSBSLG00000015709	kidins220b	SE				MXE	2
ENSBSLG00000003481	cab39l			A5SS			1
ENSBSLG00000003489	ca16b		A3SS	A5SS	RI		3
ENSBSLG00000015798	ssbp3b	SE				MXE	2
ENSBSLG00000015804	tfa	SE				MXE	2
ENSBSLG00000003500	xylt1				RI		1
ENSBSLG00000016033	NA	SE				MXE	2
ENSBSLG00000016097	snx27a	SE				MXE	2
ENSBSLG00000003507	TMC7			A5SS			1
ENSBSLG00000016432	NFIX	SE				MXE	2
ENSBSLG00000016486	glud1a	SE				MXE	2
ENSBSLG00000003513	oca2			A5SS			1
ENSBSLG00000016724	NA	SE				MXE	2
ENSBSLG00000016769	eef1da	SE				MXE	2
ENSBSLG00000016840	fam172a	SE				MXE	2
ENSBSLG00000016929	sez6l	SE				MXE	2
ENSBSLG00000003545	gpr137c			A5SS	RI		2
ENSBSLG00000017193	SNX2	SE				MXE	2
ENSBSLG00000003549	nid2a		A3SS	A5SS			2
ENSBSLG00000003560	NA		A3SS				1
ENSBSLG00000017294	kcnma1a	SE				MXE	2
ENSBSLG00000017484	UBE2E2	SE				MXE	2
ENSBSLG00000003631	pipox		A3SS				1
ENSBSLG00000003642	kazald3					MXE	1
ENSBSLG00000003645	NA				RI		1
ENSBSLG00000003646	HUS1				RI		1
ENSBSLG00000003650	NA			A5SS			1
ENSBSLG00000017531	rab1ab	SE				MXE	2
ENSBSLG00000003666	NA				RI		1
ENSBSLG00000018056	arhgap17b	SE				MXE	2
ENSBSLG00000003671	pstpip2				RI		1
ENSBSLG00000018204	rca2.2	SE				MXE	2
ENSBSLG00000018434	NA	SE				MXE	2
ENSBSLG00000003680	wfdc1				RI		1
ENSBSLG00000018472	yrk	SE				MXE	2
ENSBSLG00000018636	NA	SE				MXE	2
ENSBSLG00000003698	far1					MXE	1
ENSBSLG00000003700	NA				RI	MXE	2
ENSBSLG00000003706	map3k22			A5SS			1
ENSBSLG00000018640	csnk2a2b	SE				MXE	2
ENSBSLG00000018682	gmppaa	SE				MXE	2
ENSBSLG00000003722	NA				RI		1
ENSBSLG00000018699	spag9a	SE				MXE	2
ENSBSLG00000003736	nthl1		A3SS	A5SS			2
ENSBSLG00000018715	mef2aa	SE				MXE	2
ENSBSLG00000018794	NA	SE				MXE	2
ENSBSLG00000003761	kcnh6a			A5SS			1
ENSBSLG00000019218	rgs7b	SE				MXE	2
ENSBSLG00000019939	myh14	SE				MXE	2
ENSBSLG00000003779	wdhd1		A3SS				1
ENSBSLG00000003786	shc2				RI		1
ENSBSLG00000020041	SHF	SE				MXE	2
ENSBSLG00000020131	ssbp4	SE				MXE	2
ENSBSLG00000003799	pcif1			A5SS			1
ENSBSLG00000003802	trip10b		A3SS				1
ENSBSLG00000020559	NA	SE				MXE	2
ENSBSLG00000020698	dhx9	SE				MXE	2
ENSBSLG00000003823	mical2b			A5SS			1
ENSBSLG00000003824	NA		A3SS				1
ENSBSLG00000003829	DGKQ			A5SS			1
ENSBSLG00000003831	NA		A3SS				1
ENSBSLG00000020883	agfg1a	SE				MXE	2
ENSBSLG00000003837	prodha			A5SS			1
ENSBSLG00000021102	ntng1a	SE				MXE	2
ENSBSLG00000003840	LLGL1				RI	MXE	2
ENSBSLG00000003842	NA				RI		1
ENSBSLG00000021236	fam49a	SE				MXE	2
ENSBSLG00000003848	UBE2O		A3SS	A5SS	RI		3
ENSBSLG00000003850	hsd17b4		A3SS				1
ENSBSLG00000003854	KDM7A		A3SS		RI		2
ENSBSLG00000003855	usp8		A3SS		RI		2
ENSBSLG00000003856	gpn1		A3SS	A5SS	RI		3
ENSBSLG00000021360	sema6dl	SE				MXE	2
ENSBSLG00000003863	ldha				RI		1
ENSBSLG00000021495	NA	SE				MXE	2
ENSBSLG00000003867	YTHDC2		A3SS	A5SS	RI		3
ENSBSLG00000021505	sobpa	SE				MXE	2
ENSBSLG00000021623	arl8a	SE				MXE	2
ENSBSLG00000022046	SHISA6	SE				MXE	2
ENSBSLG00000003877	NA					MXE	1
ENSBSLG00000022231	snphb	SE				MXE	2
ENSBSLG00000003880	NA			A5SS			1
ENSBSLG00000022247	aass	SE				MXE	2
ENSBSLG00000022379	NA	SE				MXE	2
ENSBSLG00000022422	wdr45b	SE				MXE	2
ENSBSLG00000003913	rasa3			A5SS			1
ENSBSLG00000003921	slc41a1			A5SS			1
ENSBSLG00000003923	NA		A3SS	A5SS			2
ENSBSLG00000003924	GRIK4		A3SS				1
ENSBSLG00000003925	NA				RI		1
ENSBSLG00000022571	myo1b	SE				MXE	2
ENSBSLG00000022780	xrcc6	SE				MXE	2
ENSBSLG00000022880	USP22	SE				MXE	2
ENSBSLG00000023254	kcnab2a	SE				MXE	2
ENSBSLG00000003942	ngef			A5SS			1
ENSBSLG00000003943	tmem120a					MXE	1
ENSBSLG00000023488	NA	SE				MXE	2
ENSBSLG00000023490	NA	SE				MXE	2
ENSBSLG00000023581	ift88	SE				MXE	2
ENSBSLG00000003950	CACNB2		A3SS	A5SS	RI	MXE	4
ENSBSLG00000023599	actn1	SE				MXE	2
ENSBSLG00000023974	pdha1b	SE				MXE	2
ENSBSLG00000024074	tanc1b	SE				MXE	2
ENSBSLG00000024251	kifap3b	SE				MXE	2
ENSBSLG00000003961	nop14		A3SS		RI		2
ENSBSLG00000003962	zgc:109913				RI		1
ENSBSLG00000024294	ttc27	SE				MXE	2
ENSBSLG00000003973	hspa8				RI		1
ENSBSLG00000024485	camk2d2	SE				MXE	2
ENSBSLG00000003980	tbc1d9			A5SS	RI	MXE	3
ENSBSLG00000024658	parga	SE				MXE	2
ENSBSLG00000003990	matk			A5SS			1
ENSBSLG00000024845	NA	SE				MXE	2
ENSBSLG00000003999	NA			A5SS			1
ENSBSLG00000024889	gclc	SE				MXE	2
ENSBSLG00000004001	sdk2a		A3SS				1
ENSBSLG00000025065	NA	SE				MXE	2
ENSBSLG00000025287	NA	SE				MXE	2
ENSBSLG00000025644	CCDC88A	SE				MXE	2
ENSBSLG00000004012	unc45b		A3SS	A5SS			2
ENSBSLG00000004015	ide					MXE	1
ENSBSLG00000025742	KCNQ4	SE				MXE	2
ENSBSLG00000004020	ciita			A5SS			1
ENSBSLG00000004026	si:ch211-147k10.5			A5SS			1
ENSBSLG00000025802	phkb	SE				MXE	2
ENSBSLG00000004037	KIF27				RI		1
ENSBSLG00000026151	NA	SE				MXE	2
ENSBSLG00000000367	fam193a	SE	A3SS	A5SS	RI		4
ENSBSLG00000004046	pcdh7b					MXE	1
ENSBSLG00000004050	DMXL1		A3SS		RI		2
ENSBSLG00000004051	dhx29			A5SS			1
ENSBSLG00000000799	NA	SE	A3SS	A5SS	RI		4
ENSBSLG00000004058	camk1da				RI		1
ENSBSLG00000001001	NA	SE	A3SS	A5SS	RI		4
ENSBSLG00000001406	farp1	SE	A3SS	A5SS	RI		4
ENSBSLG00000001520	tns2b	SE	A3SS	A5SS	RI		4
ENSBSLG00000001582	erc2	SE	A3SS	A5SS	RI		4
ENSBSLG00000001960	NA	SE	A3SS	A5SS	RI		4
ENSBSLG00000004083	limk2			A5SS	RI		2
ENSBSLG00000004088	gkap1				RI		1
ENSBSLG00000004089	NA		A3SS	A5SS			2
ENSBSLG00000004091	mmp9				RI		1
ENSBSLG00000002295	NA	SE	A3SS	A5SS	RI		4
ENSBSLG00000004096	NA			A5SS			1
ENSBSLG00000004100	herc1		A3SS	A5SS	RI		3
ENSBSLG00000002491	atxn2	SE	A3SS	A5SS	RI		4
ENSBSLG00000004105	dok2		A3SS	A5SS			2
ENSBSLG00000004110	furina		A3SS		RI		2
ENSBSLG00000004113	tars1			A5SS			1
ENSBSLG00000002640	tpp2	SE	A3SS	A5SS	RI		4
ENSBSLG00000004116	NA					MXE	1
ENSBSLG00000004118	orc5				RI		1
ENSBSLG00000002650	si:ch211-160o17.4	SE	A3SS	A5SS	RI		4
ENSBSLG00000004124	crata		A3SS				1
ENSBSLG00000004125	NA			A5SS			1
ENSBSLG00000004129	NA			A5SS			1
ENSBSLG00000004130	NA			A5SS			1
ENSBSLG00000002697	si:ch211-263k4.2	SE	A3SS	A5SS	RI		4
ENSBSLG00000002726	magi2a	SE	A3SS	A5SS	RI		4
ENSBSLG00000002789	arid1ab	SE	A3SS	A5SS	RI		4
ENSBSLG00000004139	znf598				RI		1
ENSBSLG00000004142	si:dkey-6b12.5				RI		1
ENSBSLG00000004143	sgsm3		A3SS	A5SS			2
ENSBSLG00000002880	atp13a3	SE	A3SS	A5SS	RI		4
ENSBSLG00000002904	rb1	SE	A3SS	A5SS	RI		4
ENSBSLG00000002919	eogt	SE	A3SS	A5SS	RI		4
ENSBSLG00000003928	taf1	SE	A3SS	A5SS	RI		4
ENSBSLG00000004168	vps52			A5SS			1
ENSBSLG00000004170	NA		A3SS	A5SS			2
ENSBSLG00000004009	traf7	SE	A3SS	A5SS	RI		4
ENSBSLG00000004041	NA	SE	A3SS	A5SS	RI		4
ENSBSLG00000004184	hdac4		A3SS	A5SS			2
ENSBSLG00000004185	TNNI2				RI		1
ENSBSLG00000004188	acap3b		A3SS	A5SS			2
ENSBSLG00000004181	clec16a	SE	A3SS	A5SS	RI		4
ENSBSLG00000004189	abcc4	SE	A3SS	A5SS	RI		4
ENSBSLG00000004194	cramp1				RI		1
ENSBSLG00000004306	add1	SE	A3SS	A5SS	RI		4
ENSBSLG00000004199	sema6a		A3SS	A5SS	RI		3
ENSBSLG00000004200	dcaf12				RI		1
ENSBSLG00000004201	AGO3		A3SS	A5SS	RI		3
ENSBSLG00000004472	dmxl2	SE	A3SS	A5SS	RI		4
ENSBSLG00000004205	si:ch211-156l18.8				RI		1
ENSBSLG00000004207	ctsa		A3SS	A5SS			2
ENSBSLG00000004550	NA	SE	A3SS	A5SS	RI		4
ENSBSLG00000004213	lmnb1		A3SS				1
ENSBSLG00000004215	KIF5C		A3SS	A5SS			2
ENSBSLG00000004218	ubap2a		A3SS				1
ENSBSLG00000004219	NA		A3SS		RI		2
ENSBSLG00000004568	lrba	SE	A3SS	A5SS	RI		4
ENSBSLG00000004581	ambra1b	SE	A3SS	A5SS	RI		4
ENSBSLG00000004223	VPS13B		A3SS	A5SS			2
ENSBSLG00000004225	tmem86a				RI		1
ENSBSLG00000005124	igf2bp2a	SE	A3SS	A5SS	RI		4
ENSBSLG00000005431	cdk11b	SE	A3SS	A5SS	RI		4
ENSBSLG00000004232	NA				RI		1
ENSBSLG00000006046	coq8aa	SE	A3SS	A5SS	RI		4
ENSBSLG00000006925	zgc:55262	SE	A3SS	A5SS	RI		4
ENSBSLG00000004239	rcbtb2				RI		1
ENSBSLG00000004266	dnah12		A3SS	A5SS			2
ENSBSLG00000006954	MYO9B	SE	A3SS	A5SS	RI		4
ENSBSLG00000006967	usp32	SE	A3SS	A5SS	RI		4
ENSBSLG00000004274	FBXO43				RI		1
ENSBSLG00000004277	qsox2		A3SS			MXE	2
ENSBSLG00000007014	hgs	SE	A3SS	A5SS	RI		4
ENSBSLG00000004281	si:dkeyp-19e1.3				RI		1
ENSBSLG00000004283	NA				RI		1
ENSBSLG00000004284	cyp19a1a				RI		1
ENSBSLG00000004289	trim35-28					MXE	1
ENSBSLG00000004293	tert		A3SS		RI		2
ENSBSLG00000004304	cpt1ab		A3SS	A5SS		MXE	3
ENSBSLG00000007089	phip	SE	A3SS	A5SS	RI		4
ENSBSLG00000004318	taok1b			A5SS			1
ENSBSLG00000004322	tpgs2		A3SS				1
ENSBSLG00000007200	usp20	SE	A3SS	A5SS	RI		4
ENSBSLG00000004333	NA			A5SS		MXE	2
ENSBSLG00000004336	fbxo18		A3SS	A5SS	RI		3
ENSBSLG00000004337	NA					MXE	1
ENSBSLG00000004339	mcama			A5SS			1
ENSBSLG00000004342	NA			A5SS			1
ENSBSLG00000004344	derl2			A5SS			1
ENSBSLG00000004345	nfu1			A5SS			1
ENSBSLG00000004353	ilf3b		A3SS				1
ENSBSLG00000004357	NA				RI		1
ENSBSLG00000007267	nedd4l	SE	A3SS	A5SS	RI		4
ENSBSLG00000007451	rerea	SE	A3SS	A5SS	RI		4
ENSBSLG00000007591	heatr5b	SE	A3SS	A5SS	RI		4
ENSBSLG00000007658	fndc3a	SE	A3SS	A5SS	RI		4
ENSBSLG00000004372	prok1				RI		1
ENSBSLG00000004378	slc6a18		A3SS	A5SS			2
ENSBSLG00000007878	GARNL3	SE	A3SS	A5SS	RI		4
ENSBSLG00000004402	NA				RI		1
ENSBSLG00000004413	kcnj11l				RI		1
ENSBSLG00000007879	slc1a7a	SE	A3SS	A5SS	RI		4
ENSBSLG00000007886	ulk2	SE	A3SS	A5SS	RI		4
ENSBSLG00000004421	slc22a13b				RI		1
ENSBSLG00000007984	mast1a	SE	A3SS	A5SS	RI		4
ENSBSLG00000007990	trim33	SE	A3SS	A5SS	RI		4
ENSBSLG00000008049	prkd2	SE	A3SS	A5SS	RI		4
ENSBSLG00000008091	NA	SE	A3SS	A5SS	RI		4
ENSBSLG00000008127	ank1a	SE	A3SS	A5SS	RI		4
ENSBSLG00000004459	NA				RI		1
ENSBSLG00000004465	pcnx3		A3SS	A5SS	RI		3
ENSBSLG00000004466	si:ch211-194b1.1				RI		1
ENSBSLG00000008182	adam28	SE	A3SS	A5SS	RI		4
ENSBSLG00000004470	dlgap1a			A5SS			1
ENSBSLG00000008379	NA	SE	A3SS	A5SS	RI		4
ENSBSLG00000004474	dnai1.2		A3SS	A5SS			2
ENSBSLG00000008418	osbp	SE	A3SS	A5SS	RI		4
ENSBSLG00000008466	pfkla	SE	A3SS	A5SS	RI		4
ENSBSLG00000004494	aamp				RI		1
ENSBSLG00000004495	chek2			A5SS			1
ENSBSLG00000004496	NA			A5SS			1
ENSBSLG00000008683	zgc:85722	SE	A3SS	A5SS	RI		4
ENSBSLG00000008707	plcg1	SE	A3SS	A5SS	RI		4
ENSBSLG00000004504	cep76				RI		1
ENSBSLG00000004506	nme3			A5SS			1
ENSBSLG00000004507	NA				RI	MXE	2
ENSBSLG00000004508	TRAPPC5				RI		1
ENSBSLG00000008836	sorbs1	SE	A3SS	A5SS	RI		4
ENSBSLG00000004517	bmpr2a			A5SS	RI		2
ENSBSLG00000008849	fhod1	SE	A3SS	A5SS	RI		4
ENSBSLG00000004522	gas6			A5SS			1
ENSBSLG00000004530	NA					MXE	1
ENSBSLG00000004535	spsb3a				RI		1
ENSBSLG00000004537	plpp1a					MXE	1
ENSBSLG00000004542	zgc:158403			A5SS		MXE	2
ENSBSLG00000004543	NA		A3SS			MXE	2
ENSBSLG00000009150	notch3	SE	A3SS	A5SS	RI		4
ENSBSLG00000004548	NA		A3SS				1
ENSBSLG00000004549	NA					MXE	1
ENSBSLG00000009227	cftr	SE	A3SS	A5SS	RI		4
ENSBSLG00000009281	tjp1b	SE	A3SS	A5SS	RI		4
ENSBSLG00000004570	si:ch211-225b11.4		A3SS	A5SS			2
ENSBSLG00000009669	rapgef3	SE	A3SS	A5SS	RI		4
ENSBSLG00000009945	pcdh15b	SE	A3SS	A5SS	RI		4
ENSBSLG00000004591	NA				RI		1
ENSBSLG00000004609	rpgrip1l				RI		1
ENSBSLG00000004611	pdcd11			A5SS			1
ENSBSLG00000004618	SLC6A19		A3SS				1
ENSBSLG00000004625	orc4				RI		1
ENSBSLG00000004640	got2a			A5SS			1
ENSBSLG00000004673	crlf3				RI		1
ENSBSLG00000010112	adgrb1a	SE	A3SS	A5SS	RI		4
ENSBSLG00000004682	JMY				RI		1
ENSBSLG00000010176	ptpn13	SE	A3SS	A5SS	RI		4
ENSBSLG00000004689	mccc2		A3SS				1
ENSBSLG00000010317	kif1b	SE	A3SS	A5SS	RI		4
ENSBSLG00000010885	kdm3b	SE	A3SS	A5SS	RI		4
ENSBSLG00000004702	SLC6A19		A3SS				1
ENSBSLG00000004708	pomt1			A5SS	RI		2
ENSBSLG00000004721	tph2		A3SS	A5SS	RI		3
ENSBSLG00000010930	slc12a5a	SE	A3SS	A5SS	RI		4
ENSBSLG00000011042	apaf1	SE	A3SS	A5SS	RI		4
ENSBSLG00000004730	malt2			A5SS			1
ENSBSLG00000011784	fnbp1b	SE	A3SS	A5SS	RI		4
ENSBSLG00000004758	NA				RI		1
ENSBSLG00000004759	mc2r				RI		1
ENSBSLG00000004761	loxl5a				RI		1
ENSBSLG00000011800	sh3gl1a	SE	A3SS	A5SS	RI		4
ENSBSLG00000011808	anks1b	SE	A3SS	A5SS	RI		4
ENSBSLG00000004779	NA					MXE	1
ENSBSLG00000004798	NA				RI		1
ENSBSLG00000004809	lrwd1			A5SS			1
ENSBSLG00000004811	sox13				RI		1
ENSBSLG00000012274	efl1	SE	A3SS	A5SS	RI		4
ENSBSLG00000004822	fam76b				RI		1
ENSBSLG00000004823	smg6		A3SS	A5SS	RI		3
ENSBSLG00000004827	matr3l1.1		A3SS			MXE	2
ENSBSLG00000012403	dennd5a	SE	A3SS	A5SS	RI		4
ENSBSLG00000012413	nbeaa	SE	A3SS	A5SS	RI		4
ENSBSLG00000004831	COLEC12		A3SS				1
ENSBSLG00000012640	smarcd3b	SE	A3SS	A5SS	RI		4
ENSBSLG00000012665	capn1a	SE	A3SS	A5SS	RI		4
ENSBSLG00000004840	fam110b				RI		1
ENSBSLG00000012715	camsap1b	SE	A3SS	A5SS	RI		4
ENSBSLG00000004847	tia1		A3SS				1
ENSBSLG00000004851	pecam1				RI		1
ENSBSLG00000012727	tbc1d5	SE	A3SS	A5SS	RI		4
ENSBSLG00000012775	sbno1	SE	A3SS	A5SS	RI		4
ENSBSLG00000004858	NA				RI		1
ENSBSLG00000012807	citb	SE	A3SS	A5SS	RI		4
ENSBSLG00000012967	ap1g1	SE	A3SS	A5SS	RI		4
ENSBSLG00000013022	wwp1	SE	A3SS	A5SS	RI		4
ENSBSLG00000013308	ep400	SE	A3SS	A5SS	RI		4
ENSBSLG00000004875	NA			A5SS			1
ENSBSLG00000004882	cbl				RI		1
ENSBSLG00000013359	clstn3	SE	A3SS	A5SS	RI		4
ENSBSLG00000004886	myod1				RI		1
ENSBSLG00000004891	gtf2f1				RI		1
ENSBSLG00000013520	mov10a	SE	A3SS	A5SS	RI		4
ENSBSLG00000013596	NA	SE	A3SS	A5SS	RI		4
ENSBSLG00000004914	lpl				RI		1
ENSBSLG00000013647	pld1a	SE	A3SS	A5SS	RI		4
ENSBSLG00000013667	rock2b	SE	A3SS	A5SS	RI		4
ENSBSLG00000013719	NA	SE	A3SS	A5SS	RI		4
ENSBSLG00000013820	ptprsa	SE	A3SS	A5SS	RI		4
ENSBSLG00000004934	per1b		A3SS		RI		2
ENSBSLG00000013939	mtmr3	SE	A3SS	A5SS	RI		4
ENSBSLG00000014186	ankrd52a	SE	A3SS	A5SS	RI		4
ENSBSLG00000014248	NA	SE	A3SS	A5SS	RI		4
ENSBSLG00000004947	hyou1			A5SS			1
ENSBSLG00000014260	CNTNAP2	SE	A3SS	A5SS	RI		4
ENSBSLG00000004957	tdrkh				RI		1
ENSBSLG00000004960	mpped2a				RI		1
ENSBSLG00000004962	map2k2b			A5SS			1
ENSBSLG00000004967	pkd1a		A3SS	A5SS			2
ENSBSLG00000014444	map3k15	SE	A3SS	A5SS	RI		4
ENSBSLG00000014548	rhot1b	SE	A3SS	A5SS	RI		4
ENSBSLG00000004974	slc38a8b		A3SS	A5SS			2
ENSBSLG00000014552	ppp6r2b	SE	A3SS	A5SS	RI		4
ENSBSLG00000014581	thsd7aa	SE	A3SS	A5SS	RI		4
ENSBSLG00000014635	prkcg	SE	A3SS	A5SS	RI		4
ENSBSLG00000004988	snw1		A3SS				1
ENSBSLG00000004995	SFMBT1		A3SS	A5SS	RI		3
ENSBSLG00000014636	gfpt2	SE	A3SS	A5SS	RI		4
ENSBSLG00000005000	trpm4a		A3SS	A5SS			2
ENSBSLG00000005002	NA				RI		1
ENSBSLG00000005004	nid1a			A5SS	RI		2
ENSBSLG00000014742	MEF2D	SE	A3SS	A5SS	RI		4
ENSBSLG00000005015	adcy1b			A5SS			1
ENSBSLG00000005018	WDR70				RI		1
ENSBSLG00000014755	NA	SE	A3SS	A5SS	RI		4
ENSBSLG00000005035	myo5ab					MXE	1
ENSBSLG00000014790	slc8a2b	SE	A3SS	A5SS	RI		4
ENSBSLG00000014878	kif11	SE	A3SS	A5SS	RI		4
ENSBSLG00000014880	plxnb1a	SE	A3SS	A5SS	RI		4
ENSBSLG00000015282	rimbp2	SE	A3SS	A5SS	RI		4
ENSBSLG00000005051	fam114a1			A5SS			1
ENSBSLG00000005055	lifra		A3SS				1
ENSBSLG00000015309	prom1b	SE	A3SS	A5SS	RI		4
ENSBSLG00000015449	dock11	SE	A3SS	A5SS	RI		4
ENSBSLG00000015454	ttc13	SE	A3SS	A5SS	RI		4
ENSBSLG00000015514	slc12a10.1	SE	A3SS	A5SS	RI		4
ENSBSLG00000005071	NA				RI		1
ENSBSLG00000005087	NA				RI		1
ENSBSLG00000015517	prrc2c	SE	A3SS	A5SS	RI		4
ENSBSLG00000015540	setd2	SE	A3SS	A5SS	RI		4
ENSBSLG00000005106	coro1a			A5SS			1
ENSBSLG00000005121	RPA1		A3SS	A5SS			2
ENSBSLG00000015613	apeh	SE	A3SS	A5SS	RI		4
ENSBSLG00000015632	si:ch73-199g24.2	SE	A3SS	A5SS	RI		4
ENSBSLG00000015673	AP3B2	SE	A3SS	A5SS	RI		4
ENSBSLG00000005146	NA			A5SS			1
ENSBSLG00000015744	brwd3	SE	A3SS	A5SS	RI		4
ENSBSLG00000015914	grm5b	SE	A3SS	A5SS	RI		4
ENSBSLG00000005158	mtmr2		A3SS				1
ENSBSLG00000016001	smarcc2	SE	A3SS	A5SS	RI		4
ENSBSLG00000005172	NA			A5SS	RI		2
ENSBSLG00000005173	heyl				RI		1
ENSBSLG00000016179	lrsam1	SE	A3SS	A5SS	RI		4
ENSBSLG00000016266	UNC13C	SE	A3SS	A5SS	RI		4
ENSBSLG00000016493	usp13	SE	A3SS	A5SS	RI		4
ENSBSLG00000016551	ncor1	SE	A3SS	A5SS	RI		4
ENSBSLG00000016552	colgalt2	SE	A3SS	A5SS	RI		4
ENSBSLG00000016843	elmo2	SE	A3SS	A5SS	RI		4
ENSBSLG00000005196	NA					MXE	1
ENSBSLG00000005197	paxip1		A3SS	A5SS	RI		3
ENSBSLG00000005199	kcnq2b		A3SS		RI	MXE	3
ENSBSLG00000005201	myom2a				RI		1
ENSBSLG00000016922	pxdn	SE	A3SS	A5SS	RI		4
ENSBSLG00000005216	hsp90ab1		A3SS		RI		2
ENSBSLG00000005218	keap1b				RI		1
ENSBSLG00000005231	gpbp1l1				RI		1
ENSBSLG00000005245	NA			A5SS			1
ENSBSLG00000016943	si:ch211-276c2.2	SE	A3SS	A5SS	RI		4
ENSBSLG00000005255	ephb1		A3SS	A5SS			2
ENSBSLG00000005257	NA				RI		1
ENSBSLG00000017040	NA	SE	A3SS	A5SS	RI		4
ENSBSLG00000017118	zmynd8	SE	A3SS	A5SS	RI		4
ENSBSLG00000005275	pex3				RI		1
ENSBSLG00000017183	ehmt1b	SE	A3SS	A5SS	RI		4
ENSBSLG00000005290	irx5a			A5SS			1
ENSBSLG00000005296	NA				RI	MXE	2
ENSBSLG00000005301	lbr			A5SS	RI		2
ENSBSLG00000017223	ralgapa1	SE	A3SS	A5SS	RI		4
ENSBSLG00000017617	si:ch73-21k16.1	SE	A3SS	A5SS	RI		4
ENSBSLG00000017848	eprs1	SE	A3SS	A5SS	RI		4
ENSBSLG00000017914	NA	SE	A3SS	A5SS	RI		4
ENSBSLG00000017918	atl1	SE	A3SS	A5SS	RI		4
ENSBSLG00000018049	tmem214	SE	A3SS	A5SS	RI		4
ENSBSLG00000005358	rgs11			A5SS		MXE	2
ENSBSLG00000018053	ptprub	SE	A3SS	A5SS	RI		4
ENSBSLG00000005377	myl2a				RI		1
ENSBSLG00000005380	gpr155a		A3SS	A5SS			2
ENSBSLG00000005382	JMY				RI		1
ENSBSLG00000005386	NA				RI		1
ENSBSLG00000005389	NA				RI		1
ENSBSLG00000018058	tnika	SE	A3SS	A5SS	RI		4
ENSBSLG00000005421	strn3		A3SS	A5SS			2
ENSBSLG00000018364	ctnnd1	SE	A3SS	A5SS	RI		4
ENSBSLG00000018471	ATG2A	SE	A3SS	A5SS	RI		4
ENSBSLG00000005434	fto				RI		1
ENSBSLG00000018869	mark4a	SE	A3SS	A5SS	RI		4
ENSBSLG00000005442	spef2		A3SS				1
ENSBSLG00000018943	SVIL	SE	A3SS	A5SS	RI		4
ENSBSLG00000005454	NA				RI		1
ENSBSLG00000005458	mical2a		A3SS		RI		2
ENSBSLG00000005460	SHC3				RI		1
ENSBSLG00000018960	stag2b	SE	A3SS	A5SS	RI		4
ENSBSLG00000018975	thsd7ba	SE	A3SS	A5SS	RI		4
ENSBSLG00000019025	syngap1a	SE	A3SS	A5SS	RI		4
ENSBSLG00000005477	NA				RI		1
ENSBSLG00000019289	hip1	SE	A3SS	A5SS	RI		4
ENSBSLG00000019487	arhgap29a	SE	A3SS	A5SS	RI		4
ENSBSLG00000019517	magi2b	SE	A3SS	A5SS	RI		4
ENSBSLG00000019588	prex1	SE	A3SS	A5SS	RI		4
ENSBSLG00000005501	slc12a3		A3SS	A5SS	RI		3
ENSBSLG00000005507	sesn1			A5SS			1
ENSBSLG00000019669	baz1b	SE	A3SS	A5SS	RI		4
ENSBSLG00000005510	NA				RI		1
ENSBSLG00000005514	si:dkey-19b23.13		A3SS		RI		2
ENSBSLG00000005529	NA				RI		1
ENSBSLG00000005530	NA				RI		1
ENSBSLG00000005536	tmem54b				RI		1
ENSBSLG00000019835	kdm5c	SE	A3SS	A5SS	RI		4
ENSBSLG00000019861	dennd5b	SE	A3SS	A5SS	RI		4
ENSBSLG00000005545	aldh9a1b		A3SS				1
ENSBSLG00000005547	ccdc93			A5SS			1
ENSBSLG00000020371	ell	SE	A3SS	A5SS	RI		4
ENSBSLG00000020487	dot1l	SE	A3SS	A5SS	RI		4
ENSBSLG00000020717	lamb2l	SE	A3SS	A5SS	RI		4
ENSBSLG00000005570	traf3				RI		1
ENSBSLG00000020843	ablim1a	SE	A3SS	A5SS	RI		4
ENSBSLG00000005590	NA			A5SS			1
ENSBSLG00000020914	NRCAM	SE	A3SS	A5SS	RI		4
ENSBSLG00000005599	YTHDF1				RI		1
ENSBSLG00000005604	cnpy4				RI		1
ENSBSLG00000020970	slc5a5	SE	A3SS	A5SS	RI		4
ENSBSLG00000021356	grb10b	SE	A3SS	A5SS	RI		4
ENSBSLG00000021396	ddx3xb	SE	A3SS	A5SS	RI		4
ENSBSLG00000021569	erbb4b	SE	A3SS	A5SS	RI		4
ENSBSLG00000021794	NA	SE	A3SS	A5SS	RI		4
ENSBSLG00000005645	eef1g			A5SS			1
ENSBSLG00000021796	nsd2	SE	A3SS	A5SS	RI		4
ENSBSLG00000005653	clptm1		A3SS				1
ENSBSLG00000005655	tcf3a					MXE	1
ENSBSLG00000005657	NA				RI		1
ENSBSLG00000021809	adamts14	SE	A3SS	A5SS	RI		4
ENSBSLG00000021995	l3mbtl2	SE	A3SS	A5SS	RI		4
ENSBSLG00000022112	ep300a	SE	A3SS	A5SS	RI		4
ENSBSLG00000005664	ncln			A5SS			1
ENSBSLG00000005670	grik5			A5SS	RI		2
ENSBSLG00000005672	NA			A5SS			1
ENSBSLG00000022389	scn4aa	SE	A3SS	A5SS	RI		4
ENSBSLG00000005676	pgm2l1			A5SS			1
ENSBSLG00000022514	si:dkey-119f1.1	SE	A3SS	A5SS	RI		4
ENSBSLG00000005687	NA					MXE	1
ENSBSLG00000005691	FOXK2				RI		1
ENSBSLG00000022627	ccdc88c	SE	A3SS	A5SS	RI		4
ENSBSLG00000005708	f13a1b			A5SS			1
ENSBSLG00000022733	EIF4G1	SE	A3SS	A5SS	RI		4
ENSBSLG00000022966	adcy3a	SE	A3SS	A5SS	RI		4
ENSBSLG00000023214	gigyf2	SE	A3SS	A5SS	RI		4
ENSBSLG00000005724	slc5a6a			A5SS			1
ENSBSLG00000005744	loxl2a			A5SS			1
ENSBSLG00000005747	dpp3		A3SS	A5SS			2
ENSBSLG00000023232	CADPS2	SE	A3SS	A5SS	RI		4
ENSBSLG00000005767	NA		A3SS	A5SS			2
ENSBSLG00000005771	fgd6		A3SS				1
ENSBSLG00000005773	usp28			A5SS		MXE	2
ENSBSLG00000023263	TANC2	SE	A3SS	A5SS	RI		4
ENSBSLG00000023331	crebbpa	SE	A3SS	A5SS	RI		4
ENSBSLG00000023655	NA	SE	A3SS	A5SS	RI		4
ENSBSLG00000005780	NA				RI		1
ENSBSLG00000005783	chrnb3b				RI		1
ENSBSLG00000005788	vps11			A5SS	RI		2
ENSBSLG00000005790	NA				RI		1
ENSBSLG00000005795	si:ch211-246m6.5				RI		1
ENSBSLG00000023944	arhgap21b	SE	A3SS	A5SS	RI		4
ENSBSLG00000024075	NA	SE	A3SS	A5SS	RI		4
ENSBSLG00000005805	kpna6			A5SS	RI		2
ENSBSLG00000024305	ALDH1A1	SE	A3SS	A5SS	RI		4
ENSBSLG00000024323	CNTN1	SE	A3SS	A5SS	RI		4
ENSBSLG00000005819	NA		A3SS				1
ENSBSLG00000005828	phf19		A3SS				1
ENSBSLG00000024379	med13a	SE	A3SS	A5SS	RI		4
ENSBSLG00000024537	myofl	SE	A3SS	A5SS	RI		4
ENSBSLG00000024641	sh3pxd2ab	SE	A3SS	A5SS	RI		4
ENSBSLG00000024663	ubr5	SE	A3SS	A5SS	RI		4
ENSBSLG00000024716	auts2a	SE	A3SS	A5SS	RI		4
ENSBSLG00000025030	NA	SE	A3SS	A5SS	RI		4
ENSBSLG00000025114	NRP1	SE	A3SS	A5SS	RI		4
ENSBSLG00000005883	chd9		A3SS	A5SS			2
ENSBSLG00000005891	NA		A3SS				1
ENSBSLG00000025640	si:ch211-221f10.2	SE	A3SS	A5SS	RI		4
ENSBSLG00000005902	si:ch1073-174d20.2			A5SS	RI		2
ENSBSLG00000025908	cabin1	SE	A3SS	A5SS	RI		4
ENSBSLG00000005907	lnpep		A3SS	A5SS	RI		3
ENSBSLG00000005912	opn4xa				RI		1
ENSBSLG00000005913	phlpp1		A3SS	A5SS	RI		3
ENSBSLG00000026042	dspa	SE	A3SS	A5SS	RI		4
ENSBSLG00000026221	RANBP2	SE	A3SS	A5SS	RI		4
ENSBSLG00000005923	lrrc4bb				RI		1
ENSBSLG00000026253	ralgapa2	SE	A3SS	A5SS	RI		4
ENSBSLG00000005930	tbx2b				RI		1
ENSBSLG00000005946	ehhadh				RI		1
ENSBSLG00000005949	casd1			A5SS			1
ENSBSLG00000005957	sort1b		A3SS				1
ENSBSLG00000005961	abcc3		A3SS	A5SS		MXE	3
ENSBSLG00000026412	NA	SE	A3SS	A5SS	RI		4
ENSBSLG00000026665	aplp2	SE	A3SS	A5SS	RI		4
ENSBSLG00000005971	sf1		A3SS	A5SS			2
ENSBSLG00000000729	dgkab	SE		A5SS	RI		3
ENSBSLG00000005974	btbd10b		A3SS		RI		2
ENSBSLG00000000840	sap130a	SE		A5SS	RI		3
ENSBSLG00000005978	usp44				RI		1
ENSBSLG00000000898	ZNF423	SE		A5SS	RI		3
ENSBSLG00000000984	soat1	SE		A5SS	RI		3
ENSBSLG00000001277	chn1	SE		A5SS	RI		3
ENSBSLG00000005996	AMDHD1				RI		1
ENSBSLG00000005997	tspan17		A3SS				1
ENSBSLG00000001417	NA	SE		A5SS	RI		3
ENSBSLG00000006008	slc25a25b				RI		1
ENSBSLG00000001916	esyt2b	SE		A5SS	RI		3
ENSBSLG00000006021	chd7		A3SS	A5SS	RI		3
ENSBSLG00000006023	cwc15				RI		1
ENSBSLG00000002474	EZH1	SE		A5SS	RI		3
ENSBSLG00000002497	baiap2a	SE		A5SS	RI		3
ENSBSLG00000002603	NA	SE		A5SS	RI		3
ENSBSLG00000006037	NA				RI	MXE	2
ENSBSLG00000006039	pusl1				RI		1
ENSBSLG00000002687	MAST4	SE		A5SS	RI		3
ENSBSLG00000006042	bin2b				RI		1
ENSBSLG00000002706	slc20a2	SE		A5SS	RI		3
ENSBSLG00000002806	ARHGEF12	SE		A5SS	RI		3
ENSBSLG00000006050	NA					MXE	1
ENSBSLG00000003159	syk	SE		A5SS	RI		3
ENSBSLG00000003218	tas1r1	SE		A5SS	RI		3
ENSBSLG00000003277	il17rd	SE		A5SS	RI		3
ENSBSLG00000003343	iqsec1b	SE		A5SS	RI		3
ENSBSLG00000003548	tp63	SE		A5SS	RI		3
ENSBSLG00000003776	als2b	SE		A5SS	RI		3
ENSBSLG00000006070	dclk2a		A3SS				1
ENSBSLG00000003992	ptpro	SE		A5SS	RI		3
ENSBSLG00000006075	aox6		A3SS	A5SS	RI	MXE	4
ENSBSLG00000004029	NA	SE		A5SS	RI		3
ENSBSLG00000004450	phf21ab	SE		A5SS	RI		3
ENSBSLG00000006100	cacna1ha		A3SS	A5SS			2
ENSBSLG00000006102	ttc25		A3SS	A5SS			2
ENSBSLG00000004998	rab3gap1	SE		A5SS	RI		3
ENSBSLG00000005176	immt	SE		A5SS	RI		3
ENSBSLG00000006113	tbc1d15		A3SS	A5SS	RI	MXE	4
ENSBSLG00000005800	fasn	SE		A5SS	RI		3
ENSBSLG00000006604	tbce	SE		A5SS	RI		3
ENSBSLG00000007167	unc5c	SE		A5SS	RI		3
ENSBSLG00000006126	scn1bb			A5SS			1
ENSBSLG00000006132	th2			A5SS			1
ENSBSLG00000007198	aldocb	SE		A5SS	RI		3
ENSBSLG00000007448	rfx1a	SE		A5SS	RI		3
ENSBSLG00000007836	NA	SE		A5SS	RI		3
ENSBSLG00000007918	CTNND2	SE		A5SS	RI		3
ENSBSLG00000007972	rbm26	SE		A5SS	RI		3
ENSBSLG00000008129	smek1	SE		A5SS	RI		3
ENSBSLG00000008565	ANO1	SE		A5SS	RI		3
ENSBSLG00000009197	atp7a	SE		A5SS	RI		3
ENSBSLG00000009789	naa15a	SE		A5SS	RI		3
ENSBSLG00000006160	rfc1		A3SS				1
ENSBSLG00000009912	NA	SE		A5SS	RI		3
ENSBSLG00000010032	malt1	SE		A5SS	RI		3
ENSBSLG00000006168	slc1a6				RI		1
ENSBSLG00000006174	wdfy2				RI		1
ENSBSLG00000010036	ptpn23a	SE		A5SS	RI		3
ENSBSLG00000006178	hdac1				RI		1
ENSBSLG00000006181	NA				RI		1
ENSBSLG00000006183	NA				RI		1
ENSBSLG00000010181	robo1	SE		A5SS	RI		3
ENSBSLG00000006192	NA				RI		1
ENSBSLG00000006223	nr3c2				RI		1
ENSBSLG00000010379	NA	SE		A5SS	RI		3
ENSBSLG00000010742	ddx47	SE		A5SS	RI		3
ENSBSLG00000010772	zswim6	SE		A5SS	RI		3
ENSBSLG00000010864	casz1	SE		A5SS	RI		3
ENSBSLG00000011425	katnb1	SE		A5SS	RI		3
ENSBSLG00000011791	col5a3a	SE		A5SS	RI		3
ENSBSLG00000011998	fam20ca	SE		A5SS	RI		3
ENSBSLG00000006251	ddx27		A3SS	A5SS	RI		3
ENSBSLG00000006254	rpsa		A3SS				1
ENSBSLG00000006272	bmp1a			A5SS		MXE	2
ENSBSLG00000012136	kdrl	SE		A5SS	RI		3
ENSBSLG00000006341	NA				RI		1
ENSBSLG00000006344	foxo3b				RI		1
ENSBSLG00000012242	NA	SE		A5SS	RI		3
ENSBSLG00000006356	cinp		A3SS				1
ENSBSLG00000012315	fip1l1b	SE		A5SS	RI		3
ENSBSLG00000012344	myo1ca	SE		A5SS	RI		3
ENSBSLG00000012433	mre11a	SE		A5SS	RI		3
ENSBSLG00000012485	uhrf1bp1l	SE		A5SS	RI		3
ENSBSLG00000012615	atxn2l	SE		A5SS	RI		3
ENSBSLG00000012620	NA	SE		A5SS	RI		3
ENSBSLG00000006386	rpl9		A3SS				1
ENSBSLG00000012627	tenm1	SE		A5SS	RI		3
ENSBSLG00000012752	robo2	SE		A5SS	RI		3
ENSBSLG00000012800	smarce1	SE		A5SS	RI		3
ENSBSLG00000006405	NA				RI		1
ENSBSLG00000006421	esrrga		A3SS				1
ENSBSLG00000006423	galnt18b		A3SS	A5SS			2
ENSBSLG00000006427	fbxo3		A3SS		RI		2
ENSBSLG00000006440	NA				RI		1
ENSBSLG00000012905	notch1a	SE		A5SS	RI		3
ENSBSLG00000006455	NA					MXE	1
ENSBSLG00000006456	nme8		A3SS		RI		2
ENSBSLG00000006460	CNNM3		A3SS				1
ENSBSLG00000006461	zbtb46				RI		1
ENSBSLG00000006467	slc47a1			A5SS			1
ENSBSLG00000012943	trpm3	SE		A5SS	RI		3
ENSBSLG00000013294	akap10	SE		A5SS	RI		3
ENSBSLG00000006478	aggf1			A5SS			1
ENSBSLG00000006485	NA		A3SS				1
ENSBSLG00000006491	ptchd4				RI		1
ENSBSLG00000013337	mtmr6	SE		A5SS	RI		3
ENSBSLG00000013384	NA	SE		A5SS	RI		3
ENSBSLG00000006506	si:ch211-51c14.1				RI		1
ENSBSLG00000006509	NA					MXE	1
ENSBSLG00000006512	NA		A3SS				1
ENSBSLG00000013397	ANKS1A	SE		A5SS	RI		3
ENSBSLG00000006517	dhps				RI		1
ENSBSLG00000013451	ago3a	SE		A5SS	RI		3
ENSBSLG00000013846	NA	SE		A5SS	RI		3
ENSBSLG00000013962	usp10	SE		A5SS	RI		3
ENSBSLG00000014016	NA	SE		A5SS	RI		3
ENSBSLG00000014265	NA	SE		A5SS	RI		3
ENSBSLG00000006547	psmd1		A3SS				1
ENSBSLG00000014419	taok1a	SE		A5SS	RI		3
ENSBSLG00000006560	NA				RI		1
ENSBSLG00000014618	igf2bp3	SE		A5SS	RI		3
ENSBSLG00000014708	RXRB	SE		A5SS	RI		3
ENSBSLG00000014860	arhgef11	SE		A5SS	RI		3
ENSBSLG00000006589	ppp1r37				RI		1
ENSBSLG00000006593	im:7142702				RI		1
ENSBSLG00000014875	ampd1	SE		A5SS	RI		3
ENSBSLG00000014876	SAMD4B	SE		A5SS	RI		3
ENSBSLG00000014902	ARAP1	SE		A5SS	RI		3
ENSBSLG00000006637	tox				RI		1
ENSBSLG00000006641	bhmt				RI		1
ENSBSLG00000006642	syt3			A5SS	RI		2
ENSBSLG00000006653	NA					MXE	1
ENSBSLG00000015126	slc5a1	SE		A5SS	RI		3
ENSBSLG00000006674	slc24a4b			A5SS	RI		2
ENSBSLG00000015128	supt20	SE		A5SS	RI		3
ENSBSLG00000006680	agbl5				RI		1
ENSBSLG00000006682	prmt9		A3SS	A5SS			2
ENSBSLG00000006684	txndc5			A5SS			1
ENSBSLG00000006687	trim2b			A5SS			1
ENSBSLG00000015246	hnrnpl	SE		A5SS	RI		3
ENSBSLG00000006692	hook2		A3SS	A5SS			2
ENSBSLG00000006696	NA			A5SS	RI		2
ENSBSLG00000015761	atp13a1	SE		A5SS	RI		3
ENSBSLG00000016156	brd4	SE		A5SS	RI		3
ENSBSLG00000006719	NA			A5SS			1
ENSBSLG00000006720	NA				RI		1
ENSBSLG00000006722	NA				RI		1
ENSBSLG00000016281	TUT4	SE		A5SS	RI		3
ENSBSLG00000006728	miga2		A3SS	A5SS			2
ENSBSLG00000016489	csde1	SE		A5SS	RI		3
ENSBSLG00000006733	mcf2lb				RI		1
ENSBSLG00000016774	tnk2b	SE		A5SS	RI		3
ENSBSLG00000006739	cnnm4a				RI		1
ENSBSLG00000016816	slc37a2	SE		A5SS	RI		3
ENSBSLG00000017067	TLE3	SE		A5SS	RI		3
ENSBSLG00000017324	pkn2	SE		A5SS	RI		3
ENSBSLG00000017720	adgra3	SE		A5SS	RI		3
ENSBSLG00000006763	or104-1			A5SS			1
ENSBSLG00000006764	dkc1		A3SS				1
ENSBSLG00000006766	kirrel1b		A3SS	A5SS	RI		3
ENSBSLG00000006768	lyst		A3SS	A5SS			2
ENSBSLG00000006772	cpt1cb		A3SS	A5SS			2
ENSBSLG00000006773	med25		A3SS				1
ENSBSLG00000006778	slc4a1b			A5SS	RI		2
ENSBSLG00000017865	appb	SE		A5SS	RI		3
ENSBSLG00000018072	arhgap29b	SE		A5SS	RI		3
ENSBSLG00000006782	SMARCAL1		A3SS		RI		2
ENSBSLG00000018257	mprip	SE		A5SS	RI		3
ENSBSLG00000019055	RELN	SE		A5SS	RI		3
ENSBSLG00000006801	pkn3			A5SS			1
ENSBSLG00000019449	cntnap3	SE		A5SS	RI		3
ENSBSLG00000006810	roraa			A5SS			1
ENSBSLG00000006812	fam160a2		A3SS	A5SS	RI		3
ENSBSLG00000019712	trim3a	SE		A5SS	RI		3
ENSBSLG00000019821	hipk3a	SE		A5SS	RI		3
ENSBSLG00000006821	gba2			A5SS			1
ENSBSLG00000006824	CKMT2				RI		1
ENSBSLG00000006832	faf1				RI		1
ENSBSLG00000006833	NA					MXE	1
ENSBSLG00000006839	ap3b1a			A5SS			1
ENSBSLG00000019894	cars1	SE		A5SS	RI		3
ENSBSLG00000006854	SMAP1				RI		1
ENSBSLG00000006855	uckl1b					MXE	1
ENSBSLG00000006856	cpsf2				RI		1
ENSBSLG00000006861	dym			A5SS			1
ENSBSLG00000006866	rapgef4				RI		1
ENSBSLG00000006873	NA			A5SS		MXE	2
ENSBSLG00000020491	trip12	SE		A5SS	RI		3
ENSBSLG00000020508	baiap3	SE		A5SS	RI		3
ENSBSLG00000020534	ankrd13a	SE		A5SS	RI		3
ENSBSLG00000020550	pabpc1l	SE		A5SS	RI		3
ENSBSLG00000020674	hpda	SE		A5SS	RI		3
ENSBSLG00000020680	NA	SE		A5SS	RI		3
ENSBSLG00000006887	acadvl			A5SS			1
ENSBSLG00000006891	NA					MXE	1
ENSBSLG00000021586	adgrb3	SE		A5SS	RI		3
ENSBSLG00000006895	gak		A3SS	A5SS			2
ENSBSLG00000006898	kyat1				RI		1
ENSBSLG00000021846	dnmt3bb.1	SE		A5SS	RI		3
ENSBSLG00000006906	NA				RI		1
ENSBSLG00000006907	NA				RI		1
ENSBSLG00000006923	tmigd1				RI		1
ENSBSLG00000021924	ntrk3b	SE		A5SS	RI		3
ENSBSLG00000021981	hadhb	SE		A5SS	RI		3
ENSBSLG00000006929	exosc3					MXE	1
ENSBSLG00000006930	si:dkey-261l7.2				RI		1
ENSBSLG00000022008	avl9	SE		A5SS	RI		3
ENSBSLG00000022193	alox5a	SE		A5SS	RI		3
ENSBSLG00000022416	ddc	SE		A5SS	RI		3
ENSBSLG00000023154	rapgef2	SE		A5SS	RI		3
ENSBSLG00000006950	si:dkey-12e7.1				RI		1
ENSBSLG00000006951	diaph3		A3SS	A5SS		MXE	3
ENSBSLG00000023264	nrxn3b	SE		A5SS	RI		3
ENSBSLG00000006955	NA				RI		1
ENSBSLG00000023394	NA	SE		A5SS	RI		3
ENSBSLG00000006957	grid2			A5SS		MXE	2
ENSBSLG00000023503	zfr	SE		A5SS	RI		3
ENSBSLG00000006962	PLCD4			A5SS			1
ENSBSLG00000023593	map3k4	SE		A5SS	RI		3
ENSBSLG00000023635	slc1a2b	SE		A5SS	RI		3
ENSBSLG00000023700	si:ch211-188f17.1	SE		A5SS	RI		3
ENSBSLG00000023976	ptpn21	SE		A5SS	RI		3
ENSBSLG00000006993	gcgrb		A3SS	A5SS	RI		3
ENSBSLG00000024124	esyt2a	SE		A5SS	RI		3
ENSBSLG00000024210	tpp1	SE		A5SS	RI		3
ENSBSLG00000024505	zfyve9a	SE		A5SS	RI		3
ENSBSLG00000024518	cacna1g	SE		A5SS	RI		3
ENSBSLG00000025077	MAP3K12	SE		A5SS	RI		3
ENSBSLG00000025375	r3hdm2	SE		A5SS	RI		3
ENSBSLG00000025866	pcdh1a	SE		A5SS	RI		3
ENSBSLG00000007027	pi4kb			A5SS	RI		2
ENSBSLG00000025923	smarcd1	SE		A5SS	RI		3
ENSBSLG00000026022	NA	SE		A5SS	RI		3
ENSBSLG00000026475	ptprea	SE		A5SS	RI		3
ENSBSLG00000026652	nrg2a	SE		A5SS	RI		3
ENSBSLG00000007047	msh3		A3SS	A5SS			2
ENSBSLG00000026659	ddx6	SE		A5SS	RI		3
ENSBSLG00000007049	NA				RI		1
ENSBSLG00000007052	fli1a				RI		1
ENSBSLG00000000321	NA	SE	A3SS		RI		3
ENSBSLG00000001396	atp8a2	SE	A3SS		RI		3
ENSBSLG00000002361	selp	SE	A3SS		RI		3
ENSBSLG00000007071	uqcrc1			A5SS			1
ENSBSLG00000002736	ralgps1	SE	A3SS		RI		3
ENSBSLG00000003220	phf2	SE	A3SS		RI		3
ENSBSLG00000003221	hdc	SE	A3SS		RI		3
ENSBSLG00000003333	nek1	SE	A3SS		RI		3
ENSBSLG00000007082	sharpin				RI		1
ENSBSLG00000007085	NA		A3SS				1
ENSBSLG00000003404	NA	SE	A3SS		RI		3
ENSBSLG00000003452	cadpsb	SE	A3SS		RI		3
ENSBSLG00000007100	surf1				RI		1
ENSBSLG00000003517	atp10a	SE	A3SS		RI		3
ENSBSLG00000007107	NA				RI	MXE	2
ENSBSLG00000003956	SIPA1L2	SE	A3SS		RI		3
ENSBSLG00000007114	extl3				RI		1
ENSBSLG00000004162	git2b	SE	A3SS		RI		3
ENSBSLG00000004279	mapk8ip3	SE	A3SS		RI		3
ENSBSLG00000007120	NA				RI		1
ENSBSLG00000004520	slc7a3a	SE	A3SS		RI		3
ENSBSLG00000007136	aacs		A3SS				1
ENSBSLG00000007140	NA		A3SS				1
ENSBSLG00000005092	NA	SE	A3SS		RI		3
ENSBSLG00000005633	fxr1	SE	A3SS		RI		3
ENSBSLG00000007149	srpra		A3SS	A5SS			2
ENSBSLG00000005647	hspa9	SE	A3SS		RI		3
ENSBSLG00000006527	NA	SE	A3SS		RI		3
ENSBSLG00000006927	glg1a	SE	A3SS		RI		3
ENSBSLG00000007174	ubl3a				RI		1
ENSBSLG00000007016	tapt1a	SE	A3SS		RI		3
ENSBSLG00000007180	NA				RI		1
ENSBSLG00000007182	spaw				RI		1
ENSBSLG00000008141	kif2c	SE	A3SS		RI		3
ENSBSLG00000007189	itgb2		A3SS		RI		2
ENSBSLG00000007194	dnajc21				RI		1
ENSBSLG00000007195	kctd3				RI		1
ENSBSLG00000008515	prkcbp1l	SE	A3SS		RI		3
ENSBSLG00000008590	stag2a	SE	A3SS		RI		3
ENSBSLG00000008791	NA	SE	A3SS		RI		3
ENSBSLG00000010129	smc4	SE	A3SS		RI		3
ENSBSLG00000010534	limk1b	SE	A3SS		RI		3
ENSBSLG00000007215	ilvbl		A3SS	A5SS			2
ENSBSLG00000010837	NCOA7	SE	A3SS		RI		3
ENSBSLG00000007224	rtn2a		A3SS		RI		2
ENSBSLG00000011773	plce1	SE	A3SS		RI		3
ENSBSLG00000007233	b3glctb			A5SS			1
ENSBSLG00000011850	madd	SE	A3SS		RI		3
ENSBSLG00000007251	ero1b		A3SS	A5SS			2
ENSBSLG00000011928	RIC1	SE	A3SS		RI		3
ENSBSLG00000007263	cicb		A3SS		RI		2
ENSBSLG00000007266	tnip1		A3SS				1
ENSBSLG00000012240	NA	SE	A3SS		RI		3
ENSBSLG00000012933	gnl3	SE	A3SS		RI		3
ENSBSLG00000013439	foxp2	SE	A3SS		RI		3
ENSBSLG00000013448	PLCB1	SE	A3SS		RI		3
ENSBSLG00000007292	dnajc16l		A3SS	A5SS	RI		3
ENSBSLG00000007304	fgf13b			A5SS			1
ENSBSLG00000014090	si:dkeyp-44a8.4	SE	A3SS		RI		3
ENSBSLG00000014414	RASGEF1C	SE	A3SS		RI		3
ENSBSLG00000014588	kat5b	SE	A3SS		RI		3
ENSBSLG00000007339	fam169b		A3SS				1
ENSBSLG00000014774	dcaf6	SE	A3SS		RI		3
ENSBSLG00000007344	nup160			A5SS			1
ENSBSLG00000007346	npas1			A5SS			1
ENSBSLG00000007349	prkd1		A3SS				1
ENSBSLG00000015233	NA	SE	A3SS		RI		3
ENSBSLG00000007359	acvr2ba		A3SS		RI		2
ENSBSLG00000007364	fgf13b			A5SS			1
ENSBSLG00000015461	rps6kc1	SE	A3SS		RI		3
ENSBSLG00000007377	limk1a		A3SS	A5SS	RI		3
ENSBSLG00000016007	eif4g2b	SE	A3SS		RI		3
ENSBSLG00000016763	dachd	SE	A3SS		RI		3
ENSBSLG00000007397	mak		A3SS	A5SS		MXE	3
ENSBSLG00000007401	atg4da			A5SS	RI		2
ENSBSLG00000017188	plecb	SE	A3SS		RI		3
ENSBSLG00000017367	si:ch211-57i17.1	SE	A3SS		RI		3
ENSBSLG00000007410	alg8				RI		1
ENSBSLG00000007420	grin2aa			A5SS			1
ENSBSLG00000017948	MYT1L	SE	A3SS		RI		3
ENSBSLG00000018105	gspt1	SE	A3SS		RI		3
ENSBSLG00000007435	strn4				RI		1
ENSBSLG00000018401	eif4g1a	SE	A3SS		RI		3
ENSBSLG00000018681	NA	SE	A3SS		RI		3
ENSBSLG00000007460	heatr6			A5SS	RI		2
ENSBSLG00000007461	scn8ab		A3SS	A5SS	RI	MXE	4
ENSBSLG00000007466	NA				RI		1
ENSBSLG00000019541	synj1	SE	A3SS		RI		3
ENSBSLG00000007474	rhogb				RI		1
ENSBSLG00000007478	NA			A5SS			1
ENSBSLG00000007483	smg1		A3SS				1
ENSBSLG00000007492	kdm2ab		A3SS				1
ENSBSLG00000007493	NA			A5SS			1
ENSBSLG00000019746	rabggta	SE	A3SS		RI		3
ENSBSLG00000007522	NA		A3SS	A5SS			2
ENSBSLG00000007526	kri1		A3SS	A5SS			2
ENSBSLG00000007528	mapk14b			A5SS		MXE	2
ENSBSLG00000007537	dla				RI		1
ENSBSLG00000019945	chd2	SE	A3SS		RI		3
ENSBSLG00000020089	fads2	SE	A3SS		RI		3
ENSBSLG00000020222	casq1b	SE	A3SS		RI		3
ENSBSLG00000007573	NA				RI		1
ENSBSLG00000020743	smg7	SE	A3SS		RI		3
ENSBSLG00000007577	sos1				RI		1
ENSBSLG00000021288	PLEKHA5	SE	A3SS		RI		3
ENSBSLG00000021439	cog3	SE	A3SS		RI		3
ENSBSLG00000022228	kdm2aa	SE	A3SS		RI		3
ENSBSLG00000022990	dstyk	SE	A3SS		RI		3
ENSBSLG00000023994	ankrd28b	SE	A3SS		RI		3
ENSBSLG00000024083	srgap1b	SE	A3SS		RI		3
ENSBSLG00000007602	epb41l3a		A3SS				1
ENSBSLG00000024676	ddhd1a	SE	A3SS		RI		3
ENSBSLG00000025289	ercc6	SE	A3SS		RI		3
ENSBSLG00000025450	si:ch211-282j22.3	SE	A3SS		RI		3
ENSBSLG00000025854	dlg4a	SE	A3SS		RI		3
ENSBSLG00000007641	ttc39a			A5SS			1
ENSBSLG00000026081	adam17a	SE	A3SS		RI		3
ENSBSLG00000007649	si:dkey-224e22.2			A5SS			1
ENSBSLG00000026229	epb41l4b	SE	A3SS		RI		3
ENSBSLG00000007661	NA				RI		1
ENSBSLG00000026431	ano8a	SE	A3SS		RI		3
ENSBSLG00000007668	rnf145b				RI		1
ENSBSLG00000007670	dhx36			A5SS			1
ENSBSLG00000007671	aldh1a2			A5SS			1
ENSBSLG00000007673	erap2		A3SS	A5SS			2
ENSBSLG00000000069	npnta	SE			RI		2
ENSBSLG00000000158	NA	SE			RI		2
ENSBSLG00000007679	angpt2b				RI		1
ENSBSLG00000000369	bnc2	SE			RI		2
ENSBSLG00000007693	ret		A3SS				1
ENSBSLG00000007697	wwc1			A5SS			1
ENSBSLG00000007701	fan1			A5SS	RI		2
ENSBSLG00000007734	samd10b				RI		1
ENSBSLG00000000628	NA	SE			RI		2
ENSBSLG00000007739	C16orf72				RI		1
ENSBSLG00000007742	syt14b		A3SS				1
ENSBSLG00000000658	pir	SE			RI		2
ENSBSLG00000007780	gabpb2a				RI		1
ENSBSLG00000000880	cdkl5	SE			RI		2
ENSBSLG00000007798	tgfbr3		A3SS	A5SS	RI		3
ENSBSLG00000000882	si:dkey-49n23.1	SE			RI		2
ENSBSLG00000001004	kcnc1b	SE			RI		2
ENSBSLG00000007814	ldhd			A5SS			1
ENSBSLG00000001260	spire2	SE			RI		2
ENSBSLG00000001398	NA	SE			RI		2
ENSBSLG00000001726	srp68	SE			RI		2
ENSBSLG00000007831	NA				RI		1
ENSBSLG00000007832	prpf6			A5SS			1
ENSBSLG00000001854	igf2bp1	SE			RI		2
ENSBSLG00000001922	usp38	SE			RI		2
ENSBSLG00000007837	rc3h1b		A3SS	A5SS	RI		3
ENSBSLG00000007842	prmt3			A5SS			1
ENSBSLG00000001964	hcn2b	SE			RI		2
ENSBSLG00000002026	NA	SE			RI		2
ENSBSLG00000002090	pip5k1ca	SE			RI		2
ENSBSLG00000007853	lrrc45		A3SS				1
ENSBSLG00000002121	cep350	SE			RI		2
ENSBSLG00000002286	sacs	SE			RI		2
ENSBSLG00000007864	si:dkey-13a21.4				RI		1
ENSBSLG00000007867	ccnyl1					MXE	1
ENSBSLG00000007873	NA		A3SS				1
ENSBSLG00000007875	tlr18				RI		1
ENSBSLG00000002405	ash2l	SE			RI		2
ENSBSLG00000002471	nf2b	SE			RI		2
ENSBSLG00000002822	fam49al	SE			RI		2
ENSBSLG00000002970	NA	SE			RI		2
ENSBSLG00000002997	NA	SE			RI		2
ENSBSLG00000003082	uba3	SE			RI		2
ENSBSLG00000007887	sf3b2		A3SS				1
ENSBSLG00000003279	ptpdc1a	SE			RI		2
ENSBSLG00000003413	mfsd4aa	SE			RI		2
ENSBSLG00000007896	pum3			A5SS	RI		2
ENSBSLG00000007898	si:dkey-101k6.5				RI		1
ENSBSLG00000007900	riok2				RI		1
ENSBSLG00000003670	b4galt7	SE			RI		2
ENSBSLG00000003730	NA	SE			RI		2
ENSBSLG00000007910	NA				RI		1
ENSBSLG00000007912	lrp4					MXE	1
ENSBSLG00000003777	flr	SE			RI		2
ENSBSLG00000007915	sacm1lb			A5SS			1
ENSBSLG00000003940	dennd1a	SE			RI		2
ENSBSLG00000007920	hcfc1a		A3SS	A5SS	RI		3
ENSBSLG00000003944	coro6	SE			RI		2
ENSBSLG00000007924	tie1				RI		1
ENSBSLG00000007925	anxa2a				RI		1
ENSBSLG00000007926	usp37		A3SS	A5SS			2
ENSBSLG00000007927	TLR5				RI		1
ENSBSLG00000003953	aak1a	SE			RI		2
ENSBSLG00000007929	eps15			A5SS			1
ENSBSLG00000007931	tgm1l1		A3SS		RI		2
ENSBSLG00000004082	oxsr1b	SE			RI		2
ENSBSLG00000004202	GCDH	SE			RI		2
ENSBSLG00000004238	nop56	SE			RI		2
ENSBSLG00000007937	brdt		A3SS	A5SS			2
ENSBSLG00000007938	thraa		A3SS				1
ENSBSLG00000004420	atcaya	SE			RI		2
ENSBSLG00000007941	zfyve16		A3SS	A5SS	RI		3
ENSBSLG00000007943	lrig3			A5SS			1
ENSBSLG00000004698	tmem135	SE			RI		2
ENSBSLG00000004777	hdac8	SE			RI		2
ENSBSLG00000007951	disp1				RI		1
ENSBSLG00000007955	usp7			A5SS			1
ENSBSLG00000007956	myh7l		A3SS	A5SS			2
ENSBSLG00000007958	tfpi2				RI		1
ENSBSLG00000004927	NA	SE			RI		2
ENSBSLG00000004953	ptp4a1	SE			RI		2
ENSBSLG00000005154	col6a3	SE			RI		2
ENSBSLG00000007966	ctsk				RI		1
ENSBSLG00000007969	mob2a				RI		1
ENSBSLG00000005391	eif2b4	SE			RI		2
ENSBSLG00000005437	lpin1	SE			RI		2
ENSBSLG00000007973	jak2b		A3SS	A5SS			2
ENSBSLG00000005561	sec24c	SE			RI		2
ENSBSLG00000005632	th	SE			RI		2
ENSBSLG00000007979	lama1			A5SS			1
ENSBSLG00000005696	slc14a2	SE			RI		2
ENSBSLG00000005842	NA	SE			RI		2
ENSBSLG00000006060	NA	SE			RI		2
ENSBSLG00000006120	NA	SE			RI		2
ENSBSLG00000006124	NA	SE			RI		2
ENSBSLG00000006384	NA	SE			RI		2
ENSBSLG00000008003	NA				RI		1
ENSBSLG00000008004	anxa3a				RI	MXE	2
ENSBSLG00000008008	thop1		A3SS	A5SS			2
ENSBSLG00000006551	slc38a10	SE			RI		2
ENSBSLG00000006794	ankrd13d	SE			RI		2
ENSBSLG00000008031	KCNIP3		A3SS				1
ENSBSLG00000006946	NA	SE			RI		2
ENSBSLG00000008046	slc1a1			A5SS			1
ENSBSLG00000008048	epg5			A5SS			1
ENSBSLG00000007002	TNPO2	SE			RI		2
ENSBSLG00000008051	prrt4				RI		1
ENSBSLG00000008053	ppm1la				RI		1
ENSBSLG00000008055	gps1			A5SS			1
ENSBSLG00000007020	ttll3	SE			RI		2
ENSBSLG00000008063	slc23a2			A5SS		MXE	2
ENSBSLG00000007032	dars2	SE			RI		2
ENSBSLG00000007175	akt2l	SE			RI		2
ENSBSLG00000007368	pou2f2a	SE			RI		2
ENSBSLG00000008077	paplnb				RI		1
ENSBSLG00000007380	NA	SE			RI		2
ENSBSLG00000007542	samd11	SE			RI		2
ENSBSLG00000007600	ZNF512B	SE			RI		2
ENSBSLG00000007846	ylpm1	SE			RI		2
ENSBSLG00000007847	NA	SE			RI		2
ENSBSLG00000008092	slc6a5			A5SS	RI		2
ENSBSLG00000007932	srpk1b	SE			RI		2
ENSBSLG00000008097	rbm28		A3SS	A5SS			2
ENSBSLG00000008154	NA	SE			RI		2
ENSBSLG00000008274	PPARG	SE			RI		2
ENSBSLG00000008107	NA				RI		1
ENSBSLG00000008343	NA	SE			RI		2
ENSBSLG00000008118	ccdc130				RI		1
ENSBSLG00000008678	kat2b	SE			RI		2
ENSBSLG00000008998	myf5	SE			RI		2
ENSBSLG00000009082	NA	SE			RI		2
ENSBSLG00000009146	st6gal1	SE			RI		2
ENSBSLG00000008128	vars1		A3SS	A5SS	RI	MXE	4
ENSBSLG00000009230	nrcama	SE			RI		2
ENSBSLG00000009469	dhrs7ca	SE			RI		2
ENSBSLG00000008133	si:dkeyp-23e4.3				RI		1
ENSBSLG00000008134	sestd1		A3SS	A5SS			2
ENSBSLG00000008139	NA				RI		1
ENSBSLG00000009538	NA	SE			RI		2
ENSBSLG00000008143	wdr83				RI		1
ENSBSLG00000009607	NA	SE			RI		2
ENSBSLG00000009724	tox3	SE			RI		2
ENSBSLG00000009774	ankrd12	SE			RI		2
ENSBSLG00000008156	vldlr		A3SS	A5SS	RI	MXE	4
ENSBSLG00000008157	kif21b		A3SS	A5SS			2
ENSBSLG00000009843	runx2b	SE			RI		2
ENSBSLG00000010224	gsr	SE			RI		2
ENSBSLG00000010469	CASKIN2	SE			RI		2
ENSBSLG00000008165	NA				RI		1
ENSBSLG00000008169	itgav		A3SS	A5SS		MXE	3
ENSBSLG00000008171	NA				RI		1
ENSBSLG00000008173	abcc8		A3SS	A5SS			2
ENSBSLG00000010692	ablim2	SE			RI		2
ENSBSLG00000010757	ddr1	SE			RI		2
ENSBSLG00000010836	PALM	SE			RI		2
ENSBSLG00000008185	NA				RI		1
ENSBSLG00000010851	lin54	SE			RI		2
ENSBSLG00000008196	ptch2		A3SS	A5SS			2
ENSBSLG00000008197	birc2				RI		1
ENSBSLG00000008206	hps3				RI	MXE	2
ENSBSLG00000008207	opn1lw1				RI		1
ENSBSLG00000011095	pleca	SE			RI		2
ENSBSLG00000008232	fgf18a		A3SS				1
ENSBSLG00000011107	klhl29	SE			RI		2
ENSBSLG00000011414	NA	SE			RI		2
ENSBSLG00000008248	NA				RI		1
ENSBSLG00000008256	npr1a			A5SS			1
ENSBSLG00000011508	pip5k1ba	SE			RI		2
ENSBSLG00000008273	si:ch73-233f7.1				RI		1
ENSBSLG00000011717	NA	SE			RI		2
ENSBSLG00000011987	rabgap1	SE			RI		2
ENSBSLG00000008276	NA		A3SS		RI		2
ENSBSLG00000012131	shank3b	SE			RI		2
ENSBSLG00000008279	abcd2		A3SS		RI		2
ENSBSLG00000012366	NA	SE			RI		2
ENSBSLG00000008296	NA		A3SS	A5SS			2
ENSBSLG00000008299	pisd			A5SS			1
ENSBSLG00000008310	NA			A5SS			1
ENSBSLG00000012488	wdr11	SE			RI		2
ENSBSLG00000012575	rnf111	SE			RI		2
ENSBSLG00000008318	xab2		A3SS				1
ENSBSLG00000012961	kctd9b	SE			RI		2
ENSBSLG00000013202	NA	SE			RI		2
ENSBSLG00000008337	TINAGL1		A3SS	A5SS			2
ENSBSLG00000013321	uxs1	SE			RI		2
ENSBSLG00000008344	NA					MXE	1
ENSBSLG00000008351	pigo			A5SS	RI		2
ENSBSLG00000013483	fam83hb	SE			RI		2
ENSBSLG00000013543	clcn3	SE			RI		2
ENSBSLG00000008368	NA				RI		1
ENSBSLG00000008370	rhcgb			A5SS			1
ENSBSLG00000008378	CHUK		A3SS	A5SS			2
ENSBSLG00000013639	guf1	SE			RI		2
ENSBSLG00000008383	NA				RI		1
ENSBSLG00000008385	snd1		A3SS				1
ENSBSLG00000013698	NA	SE			RI		2
ENSBSLG00000013794	zdhhc16a	SE			RI		2
ENSBSLG00000008393	gucy2f		A3SS	A5SS			2
ENSBSLG00000008395	aco1		A3SS	A5SS			2
ENSBSLG00000013849	NA	SE			RI		2
ENSBSLG00000014109	slc30a5	SE			RI		2
ENSBSLG00000014132	NA	SE			RI		2
ENSBSLG00000008424	hgfb				RI		1
ENSBSLG00000008427	NA		A3SS	A5SS			2
ENSBSLG00000014267	NA	SE			RI		2
ENSBSLG00000008438	ATP8A1		A3SS	A5SS			2
ENSBSLG00000014357	epn1	SE			RI		2
ENSBSLG00000008443	dpf1			A5SS			1
ENSBSLG00000014410	NA	SE			RI		2
ENSBSLG00000008457	mycn			A5SS			1
ENSBSLG00000008462	abcd4			A5SS			1
ENSBSLG00000008465	fnbp4		A3SS	A5SS	RI		3
ENSBSLG00000014440	klhl2	SE			RI		2
ENSBSLG00000008468	bcar3				RI	MXE	2
ENSBSLG00000008470	htatsf1				RI		1
ENSBSLG00000008473	kcnh5b				RI		1
ENSBSLG00000008475	SLCO1C1		A3SS		RI		2
ENSBSLG00000008476	rtel1		A3SS	A5SS	RI		3
ENSBSLG00000014514	ogdhb	SE			RI		2
ENSBSLG00000008483	NA			A5SS	RI		2
ENSBSLG00000014582	usp12b	SE			RI		2
ENSBSLG00000008485	prkaa1				RI		1
ENSBSLG00000008487	SHKBP1		A3SS	A5SS			2
ENSBSLG00000014716	slc27a1a	SE			RI		2
ENSBSLG00000008493	atp1a2a			A5SS			1
ENSBSLG00000015248	mtss1la	SE			RI		2
ENSBSLG00000015375	arhgap17a	SE			RI		2
ENSBSLG00000015382	nrbp2b	SE			RI		2
ENSBSLG00000015437	NA	SE			RI		2
ENSBSLG00000008527	ARHGEF26				RI		1
ENSBSLG00000008528	tfe3b		A3SS	A5SS			2
ENSBSLG00000015820	susd1	SE			RI		2
ENSBSLG00000015851	NA	SE			RI		2
ENSBSLG00000008555	lamb1a		A3SS	A5SS			2
ENSBSLG00000008560	syn2b			A5SS	RI		2
ENSBSLG00000015899	ubap2l	SE			RI		2
ENSBSLG00000008563	atp10b			A5SS			1
ENSBSLG00000015974	acads	SE			RI		2
ENSBSLG00000008567	NA		A3SS				1
ENSBSLG00000008568	dlg3		A3SS	A5SS			2
ENSBSLG00000016069	trim46b	SE			RI		2
ENSBSLG00000008575	NA				RI		1
ENSBSLG00000008586	NA					MXE	1
ENSBSLG00000016116	srl	SE			RI		2
ENSBSLG00000008594	DHX15			A5SS	RI		2
ENSBSLG00000016192	si:ch211-39a7.1	SE			RI		2
ENSBSLG00000016215	SEC14L1	SE			RI		2
ENSBSLG00000016243	NA	SE			RI		2
ENSBSLG00000016666	zbtb10	SE			RI		2
ENSBSLG00000008607	NAV1			A5SS			1
ENSBSLG00000016715	DOC2A	SE			RI		2
ENSBSLG00000016725	NA	SE			RI		2
ENSBSLG00000008617	rab25a				RI		1
ENSBSLG00000008627	tent4a				RI		1
ENSBSLG00000016754	nfat5b	SE			RI		2
ENSBSLG00000008636	plxna1a		A3SS	A5SS	RI		3
ENSBSLG00000016789	NA	SE			RI		2
ENSBSLG00000016791	KCNIP2	SE			RI		2
ENSBSLG00000016794	NA	SE			RI		2
ENSBSLG00000016871	aatkb	SE			RI		2
ENSBSLG00000008649	NA			A5SS			1
ENSBSLG00000008651	unc5a		A3SS	A5SS			2
ENSBSLG00000016931	NA	SE			RI		2
ENSBSLG00000017028	tmcc3	SE			RI		2
ENSBSLG00000008675	mier3b			A5SS	RI		2
ENSBSLG00000008676	atg16l2					MXE	1
ENSBSLG00000017346	NA	SE			RI		2
ENSBSLG00000017523	NA	SE			RI		2
ENSBSLG00000017689	NA	SE			RI		2
ENSBSLG00000008698	pyya				RI		1
ENSBSLG00000017862	NA	SE			RI		2
ENSBSLG00000018177	NA	SE			RI		2
ENSBSLG00000008732	zgc:112160				RI		1
ENSBSLG00000008735	si:dkey-73n8.3				RI		1
ENSBSLG00000008749	NA		A3SS				1
ENSBSLG00000008758	adcy2b		A3SS	A5SS	RI		3
ENSBSLG00000018331	mprip	SE			RI		2
ENSBSLG00000008767	ANO7		A3SS				1
ENSBSLG00000018851	NA	SE			RI		2
ENSBSLG00000018857	lmna	SE			RI		2
ENSBSLG00000018952	NA	SE			RI		2
ENSBSLG00000018976	NA	SE			RI		2
ENSBSLG00000019101	osbpl7	SE			RI		2
ENSBSLG00000019258	NA	SE			RI		2
ENSBSLG00000008798	insrb		A3SS	A5SS			2
ENSBSLG00000008799	acsf2			A5SS		MXE	2
ENSBSLG00000008801	cidec		A3SS				1
ENSBSLG00000008802	sqstm1			A5SS			1
ENSBSLG00000008803	gspt1l					MXE	1
ENSBSLG00000008808	clint1b					MXE	1
ENSBSLG00000019488	si:ch211-283g2.1	SE			RI		2
ENSBSLG00000008811	mapk11			A5SS			1
ENSBSLG00000008812	mtmr7a		A3SS	A5SS			2
ENSBSLG00000008813	zbtb39				RI		1
ENSBSLG00000008814	lamc3		A3SS	A5SS			2
ENSBSLG00000008823	cyp27c1		A3SS				1
ENSBSLG00000008832	ap1g2		A3SS	A5SS			2
ENSBSLG00000008834	ece2b			A5SS			1
ENSBSLG00000008835	cxxc1b			A5SS			1
ENSBSLG00000019529	rps6ka1	SE			RI		2
ENSBSLG00000008838	tpst1l					MXE	1
ENSBSLG00000008840	NA			A5SS			1
ENSBSLG00000008845	clptm1l		A3SS	A5SS			2
ENSBSLG00000019836	NA	SE			RI		2
ENSBSLG00000019915	ankle2	SE			RI		2
ENSBSLG00000008850	kat7b			A5SS			1
ENSBSLG00000019937	yeats2	SE			RI		2
ENSBSLG00000008853	scinla		A3SS	A5SS			2
ENSBSLG00000019948	ccser2a	SE			RI		2
ENSBSLG00000008863	NA			A5SS			1
ENSBSLG00000008864	mettl16				RI		1
ENSBSLG00000019965	tnrc6b	SE			RI		2
ENSBSLG00000020020	myo9ab	SE			RI		2
ENSBSLG00000008883	top1		A3SS		RI		2
ENSBSLG00000008885	NA				RI		1
ENSBSLG00000020045	ASTN2	SE			RI		2
ENSBSLG00000020048	dnmbp	SE			RI		2
[truncated: 4,366 more rows]
