# Supplementary material for: Alternative splicing plays key roles in response to stress across different stages of fighting in the fish Betta splendens
Source: BMC Genomics. 2022 May 30;22(Suppl 5):920. doi: 10.1186/s12864-022-08609-2 (PMC9150285; doi:10.1186/s12864-022-08609-2)
Supplement: Supplementary file 3 — Additional file 3. AS event profiles in brains under different fighting durations. [file 12864_2022_8609_MOESM3_ESM.xlsx]

## Sheet: Sheet1
Table S3. AS event profiles in brains under different fighting durations
		B	D20	D60	A0	A30
	ES	170.2 ± 12.2	219 ± 19.1	281.8 ± 37.1	230.3 ± 31.6	206 ± 8.6
	RI	831.8 ± 59.9	958.7 ± 55.7	863.6 ± 44.7	931.8 ± 52.8	903.5 ± 16.7
	A3SS	137.8 ± 13.1	152 ± 10.2	172.7 ± 11.9	160.8 ± 16.1	155.5 ± 4.5
	A5SS	65.6 ± 7.2	82.2 ± 6.7	97.1 ± 6.7	90.5 ± 10.9	81.5 ± 3.4
	MXE	10 ± 1.6	12.4 ± 1.7	16.6 ± 2.7	15.2 ± 2.4	10.3 ± 0.6
	Total	1215.4	1424.3	1431.8	1428.7	1356.8
	The values are average ± SE
