# Supplementary material for: Alternative splicing plays key roles in response to stress across different stages of fighting in the fish Betta splendens
Source: BMC Genomics. 2022 May 30;22(Suppl 5):920. doi: 10.1186/s12864-022-08609-2 (PMC9150285; doi:10.1186/s12864-022-08609-2)
Supplement: Supplementary file 4 — Additional file 4. DAS events generated from various comparisons by rMATS (p < 0.05). [file 12864_2022_8609_MOESM4_ESM.xlsx]

## Sheet: Sheet1
Table S4. Differential alternative splicing events generated from various comparisons by rMATS (p < 0.05)
		SE	A3SS	A5SS	RI	MXE	Total
	B vs. D20	29	7	4	0	4	44
	B vs. D60	63	12	5	7	13	100
	B vs. A0	51	9	10	7	20	97
	B vs. A30	49	21	11	14	22	117
	D20 vs. D60	42	7	6	7	42	104
	D20 vs. A0	39	11	5	8	7	70
	D20 vs. A30	42	12	9	11	14	88
	D60 vs. A0	40	11	7	4	8	70
	D60 vs. A30	56	12	10	8	16	102
	A0 vs. A30	59	13	15	10	7	104
	W0 vs. L0	59	16	19	19	11	124
	W30 vs. L30	73	16	11	6	23	129
	SE event was highlighted by slight orange color
	Those comparions in bold were used for subsequent analyses
