# Supplementary material for: Alternative splicing plays key roles in response to stress across different stages of fighting in the fish Betta splendens
Source: BMC Genomics. 2022 May 30;22(Suppl 5):920. doi: 10.1186/s12864-022-08609-2 (PMC9150285; doi:10.1186/s12864-022-08609-2)
Supplement: Supplementary file 5 — Additional file 5. List of synchronized genes obtained from the B vs. D60 comparison (up-regulated genes), p-values were obtained by permutation test. [file 12864_2022_8609_MOESM5_ESM.xlsx]

## Sheet: Sheet1
	Table S5. List of synchronized genes obtained from the B vs. D60 comparison (up-regulated genes); p-values were obtained using permutation test
	ID	gene symbol	p-value
	ENSBSLG00000014751	NA	0.04176
	ENSBSLG00000007803	ccn1	0.02264
	ENSBSLG00000020302	lurap1	0.01559
	ENSBSLG00000000561	arrdc2	0.007073
	ENSBSLG00000004386	gna11a	0.005573
	ENSBSLG00000006228	elavl4	0.00635
	ENSBSLG00000009870	rnf13	0.006823
	ENSBSLG00000026296	jcada	0.01187
	ENSBSLG00000004226	f3a	0.008913
	ENSBSLG00000013148	amer2	0.04269
	ENSBSLG00000001253	NA	0.01696
	ENSBSLG00000021949	kbtbd2	0.01838
	ENSBSLG00000000528	lingo3a	0.008852
	ENSBSLG00000000614	pias4a	0.008209
	ENSBSLG00000001299	clocka	0.01146
	ENSBSLG00000003535	atp1b1a	0.03683
	ENSBSLG00000007798	tgfbr3	0.009006
	ENSBSLG00000000679	NA	0.01569
	ENSBSLG00000004058	camk1da	0.0403
	ENSBSLG00000007871	SLC16A7	0.002451
	ENSBSLG00000013735	NA	0.01288
	ENSBSLG00000011627	wnt7ba	0.01501
	ENSBSLG00000012953	NA	0.001119
	ENSBSLG00000025992	ube2h	0.0003462
	ENSBSLG00000003854	KDM7A	0.0178
	ENSBSLG00000001717	KCNA5	0.03315
	ENSBSLG00000018278	arvcfb	0.003862
	ENSBSLG00000021649	syn1	0.01014
	ENSBSLG00000002032	NA	0.01238
	ENSBSLG00000005663	setbp1	0.00243
	ENSBSLG00000013576	mat2ab	0.005196
	ENSBSLG00000003726	ntrk2a	0.02051
	ENSBSLG00000009599	rab3c	0.007897
	ENSBSLG00000001948	NA	0.01947
	ENSBSLG00000006958	rasgrf2b	0.006686
	ENSBSLG00000008063	slc23a2	0.006425
	ENSBSLG00000006234	psat1	0.009918
	ENSBSLG00000020127	YPEL2	0.007447
	ENSBSLG00000004971	dnm1b	0.01815
	ENSBSLG00000011394	mfsd6a	0.04466
	ENSBSLG00000003949	GPM6B	0.01252
	ENSBSLG00000004184	hdac4	0.04979
	ENSBSLG00000024345	gabra5	0.005798
	ENSBSLG00000001758	APP	0.003885
	ENSBSLG00000003542	irs2a	0.04931
	ENSBSLG00000001292	GCA	0.04632
	ENSBSLG00000000456	NA	0.01921
	ENSBSLG00000004958	NA	0.01355
	ENSBSLG00000000824	kdm6ba	0.01064
	ENSBSLG00000001156	ppp2r5b	0.03809
	ENSBSLG00000002833	rtn3	0.01677
	ENSBSLG00000019823	otub1b	0.04713
	ENSBSLG00000019109	ndrg2	0.009683
	ENSBSLG00000009006	PACS1	0.01664
	ENSBSLG00000002151	sat2a	0.01758
	ENSBSLG00000004046	pcdh7b	0.003745
	ENSBSLG00000009056	zbtb4	0.0009936
	ENSBSLG00000000443	NA	0.02823
	ENSBSLG00000000749	dclk2b	0.02154
	ENSBSLG00000010574	si:ch73-290k24.6	0.01299
	ENSBSLG00000000080	zgc:56304	0.026
	ENSBSLG00000001458	NA	0.04
	ENSBSLG00000002346	ttyh3b	0.004154
	ENSBSLG00000001668	mgat3b	0.01377
	ENSBSLG00000002141	nacc1b	0.006462
	ENSBSLG00000007135	NA	0.0008398
	ENSBSLG00000004740	cygb2	0.01718
	ENSBSLG00000012534	jpt1a	0.006197
	ENSBSLG00000009520	NA	0.01731
	ENSBSLG00000009978	serhl	0.005691
	ENSBSLG00000012519	clockb	0.005231
	ENSBSLG00000022796	pcdh7a	0.04906
	ENSBSLG00000008446	shoc2	0.005397
	ENSBSLG00000002142	gpr78a	0.009162
	ENSBSLG00000003388	nfil3-5	0.003673
	ENSBSLG00000001559	syngr2b	0.01826
	ENSBSLG00000007402	prkacab	0.005309
	ENSBSLG00000017752	plekhf2	0.03681
	ENSBSLG00000010890	cmtm7	0.0104
	ENSBSLG00000013090	IGLON5	0.008412
	ENSBSLG00000020985	pnrc2	0.01761
	ENSBSLG00000022933	mtf1	0.008877
	ENSBSLG00000022896	celf3b	0.02856
	ENSBSLG00000026369	nr4a3	0.005829
	ENSBSLG00000026040	kcnj13	0.02557
	ENSBSLG00000014876	SAMD4B	0.02708
	ENSBSLG00000005252	fosb	0.0007497
	ENSBSLG00000014882	ppp2r1bb	0.01529
	ENSBSLG00000013493	fam168a	0.003735
	ENSBSLG00000023613	gmps	0.01293
	ENSBSLG00000020558	kcne4	0.02067
	ENSBSLG00000002536	DMWD	0.003145
	ENSBSLG00000008507	NA	0.01938
	ENSBSLG00000011275	rab33a	0.01946
	ENSBSLG00000010048	ITM2A	0.001202
	ENSBSLG00000005500	NA	0.02111
	ENSBSLG00000002938	si:ch1073-303k11.2	0.01857
	ENSBSLG00000011543	sox3	0.01032
	ENSBSLG00000015184	fgf13a	0.008319
	ENSBSLG00000025977	SLC4A11	0.005656
	ENSBSLG00000007945	prom1a	0.004653
	ENSBSLG00000010214	spry1	0.03127
	ENSBSLG00000018865	NA	0.0003642
	ENSBSLG00000005715	slc44a1b	0.007056
	ENSBSLG00000001200	prickle2b	0.02966
	ENSBSLG00000008857	NA	0.01342
	ENSBSLG00000022533	ndrg3a	0.02227
	ENSBSLG00000023841	NA	0.01709
	ENSBSLG00000003171	ptpra	0.01085
	ENSBSLG00000003882	pcsk1	0.03867
	ENSBSLG00000002509	NA	0.004789
	ENSBSLG00000018194	NR4A1	0.007709
	ENSBSLG00000014465	tspan2a	0.01526
	ENSBSLG00000009956	NA	0.01797
	ENSBSLG00000000893	map1lc3a	0.03124
	ENSBSLG00000004135	NA	0.002905
	ENSBSLG00000019993	loxl1	0.01849
	ENSBSLG00000001716	NA	0.01691
	ENSBSLG00000008142	hsd11b2	0.03847
	ENSBSLG00000010557	cebpa	0.007497
	ENSBSLG00000015265	c1qtnf4	0.01227
	ENSBSLG00000017008	iqgap1	0.04995
	ENSBSLG00000022855	AMFR	0.0127
	ENSBSLG00000023031	NA	0.03396
	ENSBSLG00000022410	atmin	0.007023
	ENSBSLG00000004110	furina	0.003568
	ENSBSLG00000015473	zfhx3	0.04122
	ENSBSLG00000006703	eif4g2a	0.04043
	ENSBSLG00000014744	sox6	0.001274
	ENSBSLG00000001237	atp5mc3b	0.01485
	ENSBSLG00000014686	rbms1a	0.0081
	ENSBSLG00000019123	snrkb	0.01505
	ENSBSLG00000008770	bscl2	0.0432
	ENSBSLG00000023635	slc1a2b	0.004418
	ENSBSLG00000011790	kras	0.02065
	ENSBSLG00000020220	sinhcaf	0.002579
	ENSBSLG00000014492	dnaja2b	0.03378
	ENSBSLG00000023847	tspan3a	0.01078
	ENSBSLG00000019928	oaz2b	0.01893
	ENSBSLG00000025833	mfge8b	0.01189
	ENSBSLG00000018526	rnf141	0.04469
	ENSBSLG00000015566	NA	0.009485
	ENSBSLG00000021960	NA	0.04795
	ENSBSLG00000010059	tm9sf3	0.009455
	ENSBSLG00000019720	sft2d1	0.04204
	ENSBSLG00000022085	NA	0.01293
	ENSBSLG00000022887	sema4ga	0.03077
	ENSBSLG00000021406	OTOR	0.02905
	ENSBSLG00000021711	rgs17	0.04373
	ENSBSLG00000022077	NA	0.006712
	ENSBSLG00000018607	lgalslb	0.01821
	ENSBSLG00000023533	tom1l2	0.002108
	ENSBSLG00000019744	maff	0.004349
	ENSBSLG00000023946	mapk8b	0.02361
	ENSBSLG00000022503	KDELR2	0.04163
	ENSBSLG00000017733	pdpk1b	0.01359
	ENSBSLG00000020689	atp6v0cb	0.009341
	ENSBSLG00000024825	GPR26	0.001953
	ENSBSLG00000026623	NA	0.001632
	ENSBSLG00000019484	NA	0.009275
	ENSBSLG00000017048	timp2a	0.00254
	ENSBSLG00000017086	BAIAP2	0.007835
	ENSBSLG00000023267	NA	0.00391
	ENSBSLG00000024132	plcl1	0.02883
	ENSBSLG00000024599	hspd1	0.0004461
	ENSBSLG00000021791	man1a2	0.005793
	ENSBSLG00000021014	kbtbd7	0.01372
	ENSBSLG00000021939	tfg	0.01162
	ENSBSLG00000013740	lamp1b	0.0356
	ENSBSLG00000017619	xk	0.008178
	ENSBSLG00000021382	sik1	0.007767
	ENSBSLG00000016781	NA	0.03635
	ENSBSLG00000019762	DNAJB2	0.01035
	ENSBSLG00000019840	nxph2a	0.01083
	ENSBSLG00000025385	NA	0.003141
	ENSBSLG00000013678	sypa	0.003671
	ENSBSLG00000019659	csf1b	0.04573
	ENSBSLG00000020594	ywhabb	0.01799
	ENSBSLG00000008050	b4galt5	0.01056
	ENSBSLG00000008211	spata2	0.002225
	ENSBSLG00000004783	rbm15	0.006212
	ENSBSLG00000006154	amigo1	0.01175
	ENSBSLG00000008875	clstn1	0.003799
	ENSBSLG00000021453	sypb	0.004647
	ENSBSLG00000009613	slc48a1a	0.01508
	ENSBSLG00000013165	dazap2	0.0004837
	ENSBSLG00000019253	NA	0.01647
	ENSBSLG00000024855	vdra	0.005238
	ENSBSLG00000009461	NA	0.01906
	ENSBSLG00000024879	dnajb6a	0.01231
	ENSBSLG00000004447	jph1b	0.01145
	ENSBSLG00000020940	FEM1A	0.0112
	ENSBSLG00000026265	NA	0.003163
	ENSBSLG00000021006	selenof	0.005833
	ENSBSLG00000024538	rgs13	0.02949
	ENSBSLG00000021534	mbnl1	0.01965
	ENSBSLG00000012910	kif1ab	0.01993
	ENSBSLG00000021638	cebpd	0.03357
	ENSBSLG00000023626	cx47.1	0.008677
	ENSBSLG00000018736	NA	0.004885
	ENSBSLG00000021601	zgc:66427	0.01226
	ENSBSLG00000015171	NA	0.008064
	ENSBSLG00000007596	NA	0.006866
	ENSBSLG00000021606	dpysl3	0.0007677
	ENSBSLG00000002377	kctd16b	0.01819
	ENSBSLG00000003682	nsg2	0.01155
	ENSBSLG00000010474	pafah1b1b	0.01582
	ENSBSLG00000012541	tlcd3a	0.009386
	ENSBSLG00000016504	tmem248	0.02024
	ENSBSLG00000020402	lrch2	0.02532
	ENSBSLG00000006034	plp1b	0.02919
	ENSBSLG00000012245	NA	0.04341
	ENSBSLG00000025869	PCDHAC2	0.005985
	ENSBSLG00000026060	vamp2	0.02057
	ENSBSLG00000012359	FLRT1	0.0189
	ENSBSLG00000014608	pdik1l	0.02304
	ENSBSLG00000003967	kcnk9	0.03795
	ENSBSLG00000004067	KHDRBS3	0.02026
	ENSBSLG00000002868	ago2	0.005344
	ENSBSLG00000014657	pip4p2	0.04559
	ENSBSLG00000017769	mtdha	0.01491
	ENSBSLG00000022111	si:dkeyp-92c9.2	0.03316
	ENSBSLG00000022497	si:ch211-195b13.1	0.003417
	ENSBSLG00000017982	cx52.9	0.008009
	ENSBSLG00000023662	ERF	0.01565
	ENSBSLG00000007331	foxg1a	0.00898
	ENSBSLG00000009235	SGPP1	0.01369
	ENSBSLG00000022145	NA	0.03686
	ENSBSLG00000017321	zmpste24	0.01504
	ENSBSLG00000019412	SUMO3	0.04219
	ENSBSLG00000017463	trim9	0.03131
	ENSBSLG00000026253	ralgapa2	0.007809
	ENSBSLG00000019113	fndc5a	0.04614
	ENSBSLG00000019509	gnmt	0.02188
	ENSBSLG00000013280	gprc5ba	0.004199
	ENSBSLG00000018620	NA	0.03167
	ENSBSLG00000002056	rab11fip4a	0.01008
	ENSBSLG00000007892	NA	0.01064
	ENSBSLG00000019771	nxph3	0.04991
	ENSBSLG00000003896	DCAF7	0.02272
	ENSBSLG00000005683	NA	0.02187
	ENSBSLG00000009713	unm_sa1261	0.0104
	ENSBSLG00000024488	bach2b	0.01252
	ENSBSLG00000009218	slc16a10	0.005944
	ENSBSLG00000016584	NA	0.01012
	ENSBSLG00000008210	fosab	0.001824
	ENSBSLG00000024104	dnajc5ga	0.01237
	ENSBSLG00000020538	bnip3lb	0.01607
	ENSBSLG00000020646	lrrtm4l1	0.01195
	ENSBSLG00000009477	smad4a	0.03178
	ENSBSLG00000003769	NA	0.02769
	ENSBSLG00000010106	slc25a1b	0.03635
	ENSBSLG00000011385	pitpnb	0.02392
	ENSBSLG00000006879	slc12a2	0.03326
	ENSBSLG00000009935	pfn2l	0.003993
	ENSBSLG00000010876	wdr37	0.02236
	ENSBSLG00000022048	fam168b	0.02229
	ENSBSLG00000025562	GFOD1	0.003495
	ENSBSLG00000016623	eloca	0.0222
	ENSBSLG00000003946	myd88	0.02397
	ENSBSLG00000000738	dlgap1b	0.01358
	ENSBSLG00000001275	rbm33a	0.001856
	ENSBSLG00000014467	slc4a2b	0.01879
	ENSBSLG00000008442	ralaa	0.01351
	ENSBSLG00000001981	midn	0.03422
	ENSBSLG00000002045	ncanb	0.04164
	ENSBSLG00000002112	march2	0.002556
	ENSBSLG00000002858	dcun1d4	0.01855
	ENSBSLG00000003474	rp2	0.01477
	ENSBSLG00000010952	GLUL	0.03462
	ENSBSLG00000008972	SLC2A13	0.0207
	ENSBSLG00000012957	NA	0.006243
	ENSBSLG00000014129	gpr37b	0.02241
	ENSBSLG00000010731	kera	0.0206
	ENSBSLG00000001725	kcna1b	0.02047
	ENSBSLG00000010233	mxd1	0.03563
	ENSBSLG00000016693	sema4c	0.02714
	ENSBSLG00000013669	inpp5jb	0.00245
	ENSBSLG00000019208	NA	0.01737
	ENSBSLG00000020661	znf367	0.03208
	ENSBSLG00000001721	ykt6	0.03413
	ENSBSLG00000002517	SNX18	0.02862
	ENSBSLG00000002706	slc20a2	0.003254
	ENSBSLG00000020138	mapk1	0.005027
	ENSBSLG00000000444	NA	0.007298
	ENSBSLG00000004863	ACVR2A	0.02442
	ENSBSLG00000010522	NA	0.03873
	ENSBSLG00000002098	mbnl2	0.01295
	ENSBSLG00000003504	SOX1	0.001924
	ENSBSLG00000000590	nlgn2a	0.03058
	ENSBSLG00000000727	efnb3b	0.02102
	ENSBSLG00000001114	NA	0.04802
	ENSBSLG00000006726	NA	0.03948
	ENSBSLG00000011840	NA	0.01056
	ENSBSLG00000013543	clcn3	0.002825
	ENSBSLG00000002167	si:dkey-19b23.8	0.04764
	ENSBSLG00000009138	polr2a	0.005864
	ENSBSLG00000000018	fbxo41	0.007628
	ENSBSLG00000000023	CLDND1	0.01425
	ENSBSLG00000007148	atpv0e2	0.0194
	ENSBSLG00000003001	cnrip1a	0.03423
	ENSBSLG00000008768	map2k7	0.02128
	ENSBSLG00000013107	NA	0.01176
	ENSBSLG00000022943	crmp1	0.02302
	ENSBSLG00000008461	adra2a	0.007942
	ENSBSLG00000016776	NA	0.02195
	ENSBSLG00000009287	neurl1aa	0.0189
	ENSBSLG00000008038	ensaa	0.006361
	ENSBSLG00000019060	NA	0.04624
	ENSBSLG00000018057	NA	0.00421
	ENSBSLG00000013359	clstn3	0.01885
	ENSBSLG00000017876	sox4b	0.003686
	ENSBSLG00000024555	NA	0.02532
	ENSBSLG00000025837	nlk2	0.0497
	ENSBSLG00000003942	ngef	0.008863
	ENSBSLG00000002472	stx1a	0.006258
	ENSBSLG00000005898	NA	0.01999
	ENSBSLG00000010302	dscaml1	0.002074
	ENSBSLG00000015067	sik2b	0.02502
	ENSBSLG00000008902	PAFAH1B1	0.003351
	ENSBSLG00000023790	slc33a1	0.02609
	ENSBSLG00000003832	NA	0.03632
	ENSBSLG00000018219	apoa1b	0.04403
	ENSBSLG00000019391	NA	0.04395
	ENSBSLG00000014991	guca1c	0.03996
	ENSBSLG00000026654	ttc36	0.03286
	ENSBSLG00000016394	fam222bb	0.0109
	ENSBSLG00000008533	csnk1a1	0.01261
	ENSBSLG00000010612	gfra3	0.01458
	ENSBSLG00000012064	NA	0.001889
	ENSBSLG00000017295	cnot6b	0.002268
	ENSBSLG00000022743	NA	0.01127
	ENSBSLG00000025640	si:ch211-221f10.2	0.003455
	ENSBSLG00000026211	NA	0.01731
	ENSBSLG00000017015	spon2b	0.02937
	ENSBSLG00000013046	NA	0.001949
	ENSBSLG00000001216	ube2v1	0.03569
	ENSBSLG00000006884	CYTL1	0.03336
	ENSBSLG00000007105	NA	0.01762
	ENSBSLG00000017911	apof	0.007361
	ENSBSLG00000022170	NA	0.02688
	ENSBSLG00000003365	patz1	0.03169
	ENSBSLG00000021772	FOXJ3	0.001679
	ENSBSLG00000023254	kcnab2a	0.003513
	ENSBSLG00000021634	dusp7	0.006017
	ENSBSLG00000025726	prelid3b	0.02203
	ENSBSLG00000025851	lmod1b	0.03856
	ENSBSLG00000008852	rab22a	0.0037
	ENSBSLG00000021005	hmbox1a	0.01406
	ENSBSLG00000002972	FOXB1	0.005813
	ENSBSLG00000019300	map1aa	0.01085
	ENSBSLG00000022288	zfand3	0.04471
	ENSBSLG00000010528	adpgk2	0.008555
	ENSBSLG00000021675	hipk3b	0.01132
	ENSBSLG00000021720	igdcc3	0.00834
	ENSBSLG00000006114	NA	0.008836
	ENSBSLG00000006779	cpne2	0.02065
	ENSBSLG00000010654	necab2	0.00342
	ENSBSLG00000016593	jph3	0.02319
	ENSBSLG00000014115	lingo1a	0.02351
	ENSBSLG00000020206	chchd1	0.002491
	ENSBSLG00000004015	ide	0.005435
	ENSBSLG00000025088	npy4r	0.01779
	ENSBSLG00000025244	msx3	0.01246
	ENSBSLG00000022050	zgc:171482	0.01042
	ENSBSLG00000023875	itprip	0.03699
	ENSBSLG00000017314	NA	0.008873
	ENSBSLG00000015102	sult6b1	0.001237
	ENSBSLG00000019750	tmem184ba	0.0115
	ENSBSLG00000021685	zc3h7bb	0.00883
	ENSBSLG00000026334	vclb	0.03735
	ENSBSLG00000017180	cdk5r1b	0.001298
	ENSBSLG00000017135	akap11	0.006602
	ENSBSLG00000024609	coq10b	0.001903
	ENSBSLG00000022308	tent5c	0.01262
	ENSBSLG00000016978	klf12b	0.01779
	ENSBSLG00000010042	aff3	0.00205
	ENSBSLG00000013759	pou2f1b	0.002356
	ENSBSLG00000017865	appb	0.005815
	ENSBSLG00000022108	gsk3ba	0.009412
	ENSBSLG00000024404	hs6st3b	0.04349
	ENSBSLG00000023717	ptpn4a	0.01197
	ENSBSLG00000023801	tmem163a	0.0061
	ENSBSLG00000010585	NA	0.0248
	ENSBSLG00000015661	trh	0.04011
	ENSBSLG00000016519	prickle2a	0.01194
	ENSBSLG00000020513	KCNA3	0.02246
	ENSBSLG00000003338	VAPB	0.0346
	ENSBSLG00000021462	plp2	0.02671
	ENSBSLG00000002207	osbpl2b	0.04233
	ENSBSLG00000019588	prex1	0.002885
	ENSBSLG00000021278	NA	0.005466
	ENSBSLG00000023524	NA	0.02423
	ENSBSLG00000018310	pim1	0.009576
	ENSBSLG00000016218	asic1a	0.02637
	ENSBSLG00000021764	nol4lb	0.01486
	ENSBSLG00000024212	gpr173	0.02824
	ENSBSLG00000024823	efhd2	0.0144
	ENSBSLG00000009766	fam120c	0.02303
	ENSBSLG00000006404	rab2a	0.03397
	ENSBSLG00000025307	ap2m1a	0.0149
	ENSBSLG00000024208	ahsg2	0.01289
	ENSBSLG00000017381	PRKAB2	0.00496
	ENSBSLG00000025252	PNP	0.03876
	ENSBSLG00000021613	kif5ba	0.00941
	ENSBSLG00000026532	skila	0.01977
	ENSBSLG00000017257	atp6v0b	0.01055
	ENSBSLG00000007691	NA	0.007238
	ENSBSLG00000025201	aff4	0.001463
	ENSBSLG00000003844	CPEB4	0.0007473
	ENSBSLG00000008717	crebrf	0.004367
	ENSBSLG00000010449	trarg1b	0.02249
	ENSBSLG00000007174	ubl3a	0.009342
	ENSBSLG00000019229	trim47	0.007992
	ENSBSLG00000004357	NA	0.02503
	ENSBSLG00000004487	dlat	0.009666
	ENSBSLG00000018578	nufip2	0.003771
	ENSBSLG00000025980	fgf11b	0.02265
	ENSBSLG00000011828	banf1	0.03284
	ENSBSLG00000020770	YWHAG	0.006905
	ENSBSLG00000020815	camkk1a	0.01365
	ENSBSLG00000018678	irf2bp1	0.04309
	ENSBSLG00000002897	myclb	0.02657
	ENSBSLG00000010679	trib1	0.007556
	ENSBSLG00000016797	tpd52	0.004148
	ENSBSLG00000018078	ncaldb	0.007398
	ENSBSLG00000019025	syngap1a	0.03928
	ENSBSLG00000013037	NA	0.0148
	ENSBSLG00000011342	spaca4l	0.0264
	ENSBSLG00000011440	PRRT1	0.005616
	ENSBSLG00000018628	angpt1	0.03238
	ENSBSLG00000019879	ago4	0.008507
	ENSBSLG00000016154	TMEM74	0.04139
	ENSBSLG00000010392	pvrl2l	0.00274
	ENSBSLG00000014708	RXRB	0.01148
	ENSBSLG00000016571	zbtb42	0.009579
	ENSBSLG00000025703	ngb	0.03326
	ENSBSLG00000025485	bahd1	0.02613
	ENSBSLG00000024043	spred1	0.01463
	ENSBSLG00000024989	GADD45B	0.03128
	ENSBSLG00000026541	fbxo30a	0.01945
	ENSBSLG00000022080	NA	0.01023
	ENSBSLG00000022883	pgrmc2	0.003177
	ENSBSLG00000025071	kbtbd11	0.003387
	ENSBSLG00000026287	insm1b	0.01488
	ENSBSLG00000023265	osr1	0.04157
	ENSBSLG00000016206	tmem184bb	0.01739
	ENSBSLG00000001690	NA	0.02251
	ENSBSLG00000004705	NA	0.0202
	ENSBSLG00000007739	C16orf72	0.0161
	ENSBSLG00000019616	tob1a	0.001919
	ENSBSLG00000010730	CYTH3	0.006277
	ENSBSLG00000018746	SOX8	0.01988
	ENSBSLG00000010090	prkacaa	0.006117
	ENSBSLG00000018664	elavl3	0.007355
	ENSBSLG00000011687	gna13b	0.01526
	ENSBSLG00000016162	lasp1	0.006766
	ENSBSLG00000002306	xylt1	0.007632
	ENSBSLG00000010199	stx1b	0.01449
	ENSBSLG00000012456	NA	0.03249
	ENSBSLG00000001939	cdipt	0.01384
	ENSBSLG00000004424	gng13b	0.01229
	ENSBSLG00000009716	amd1	0.01845
	ENSBSLG00000010799	ginm1	0.03003
	ENSBSLG00000005724	slc5a6a	0.009427
	ENSBSLG00000017353	RHOB	0.007981
	ENSBSLG00000023565	NA	0.02828
	ENSBSLG00000020555	dpysl2b	0.01039
	ENSBSLG00000017185	snx18b	0.01171
	ENSBSLG00000019985	HOOK3	0.007135
	ENSBSLG00000002452	NA	0.002524
	ENSBSLG00000008485	prkaa1	0.01916
	ENSBSLG00000019523	gas1b	0.01076
	ENSBSLG00000013000	actr1	0.009449
	ENSBSLG00000022012	lratb.1	0.02328
	ENSBSLG00000012637	zbtb37	0.02465
	ENSBSLG00000002185	zmat3	0.01306
	ENSBSLG00000003903	ATP11B	0.03124
	ENSBSLG00000024420	mllt1a	0.00462
	ENSBSLG00000002677	sele	0.03867
	ENSBSLG00000004403	C2CD4C	0.01104
	ENSBSLG00000001231	negr1	0.009104
	ENSBSLG00000024724	NA	0.00349
	ENSBSLG00000017429	KCNB2	0.01229
	ENSBSLG00000004860	gyg1b	0.009948
	ENSBSLG00000015066	NA	0.04821
	ENSBSLG00000014372	tfr1b	0.01618
	ENSBSLG00000011181	slc35e1	0.01326
	ENSBSLG00000011296	crtc1b	0.005947
	ENSBSLG00000011513	rab3ab	0.01265
	ENSBSLG00000016395	zgc:77486	0.008683
	ENSBSLG00000010589	jun	0.04206
	ENSBSLG00000001271	rab6ba	0.0071
	ENSBSLG00000014479	tmbim4	0.02233
	ENSBSLG00000018760	mpped1	0.002999
	ENSBSLG00000008970	phlda1	0.001624
	ENSBSLG00000015232	CPNE8	0.008837
	ENSBSLG00000010351	btg1	0.0018
	ENSBSLG00000001811	chrm2a	0.01928
	ENSBSLG00000011281	NA	0.007578
	ENSBSLG00000012753	rab35b	0.006936
	ENSBSLG00000019273	fzd10	0.04548
	ENSBSLG00000023800	rorb	0.02686
	ENSBSLG00000001838	ube2d4	0.004471
	ENSBSLG00000001777	edil3a	0.00738
	ENSBSLG00000006087	NA	0.004507
	ENSBSLG00000001919	NA	0.04139
	ENSBSLG00000006571	pdxp	0.02149
	ENSBSLG00000016495	cnnm4b	0.002062
	ENSBSLG00000016653	ZNF608	0.00405
	ENSBSLG00000011400	NA	0.02727
	ENSBSLG00000019882	agap1	0.004405
	ENSBSLG00000024810	ndfip2	0.01547
	ENSBSLG00000003461	NA	0.006779
	ENSBSLG00000003538	fam155a	0.02243
	ENSBSLG00000007965	chrm4a	0.04204
	ENSBSLG00000001127	mark2b	0.003013
	ENSBSLG00000000982	NA	0.04338
	ENSBSLG00000001008	cd99l2	0.009143
	ENSBSLG00000001634	NA	0.003377
	ENSBSLG00000013873	mfap3l	0.01264
	ENSBSLG00000019067	NA	0.001185
	ENSBSLG00000000019	smox	0.01138
	ENSBSLG00000000961	NA	0.01122
	ENSBSLG00000002479	fscn1b	0.006646
	ENSBSLG00000000144	vasna	0.04324
	ENSBSLG00000002008	cacna1ab	0.02505
	ENSBSLG00000006808	GOT1	0.001481
	ENSBSLG00000001773	TMEM63B	0.0006924
	ENSBSLG00000016406	elof1	0.009005
	ENSBSLG00000015997	tacr3a	0.02708
	ENSBSLG00000005987	NA	0.04291
	ENSBSLG00000003500	xylt1	0.007367
	ENSBSLG00000001596	pcyt2	0.01099
	ENSBSLG00000001785	NA	0.01143
	ENSBSLG00000002499	mri1	0.005029
	ENSBSLG00000011681	NA	0.002897
	ENSBSLG00000013394	syt11b	0.01469
	ENSBSLG00000013449	cspg5a	0.0182
	ENSBSLG00000013769	otud7b	0.03997
	ENSBSLG00000016686	grin2db	0.01849
	ENSBSLG00000017177	dbpb	0.01225
	ENSBSLG00000016930	chrnb2	0.003328
	ENSBSLG00000018111	TPPP	0.002419
	ENSBSLG00000020687	paqr7b	0.01909
	ENSBSLG00000023957	NA	0.01776
	ENSBSLG00000026471	NA	0.01455
	ENSBSLG00000004501	id4	0.002816
	ENSBSLG00000013318	adamts15b	0.01132
	ENSBSLG00000009010	MBNL1	0.008397
	ENSBSLG00000005299	ttc9b	0.01742
	ENSBSLG00000007238	rhoub	0.009071
	ENSBSLG00000017866	porb	0.04233
	ENSBSLG00000011096	akt2	0.002221
	ENSBSLG00000016886	trmt9b	0.0287
	ENSBSLG00000026655	nectin1b	0.02714
	ENSBSLG00000002255	zgc:154093	0.02026
	ENSBSLG00000004417	scoca	0.02681
	ENSBSLG00000015478	zgc:110843	0.0492
	ENSBSLG00000024396	cpeb4a	0.008209
	ENSBSLG00000007258	NA	0.01635
	ENSBSLG00000012159	vma21	0.01051
	ENSBSLG00000017475	nexmifb	0.01232
	ENSBSLG00000020446	nr3c1	0.01483
	ENSBSLG00000010356	NA	0.00641
	ENSBSLG00000005866	itih1	0.02317
	ENSBSLG00000004464	NA	0.005854
	ENSBSLG00000000993	NA	0.01755
	ENSBSLG00000010649	NA	0.03842
	ENSBSLG00000010137	SLC6A1	0.002018
	ENSBSLG00000008858	vapb	0.008853
	ENSBSLG00000014490	KCNA3	0.03579
	ENSBSLG00000013721	blcap	0.02548
	ENSBSLG00000001270	mmp24	0.03164
	ENSBSLG00000001376	NA	0.02451
	ENSBSLG00000006205	pltp	0.02706
	ENSBSLG00000009547	lrrc4cb	0.01858
	ENSBSLG00000004906	NA	0.03156
	ENSBSLG00000008725	NELL1	0.04237
	ENSBSLG00000016570	NA	0.006582
	ENSBSLG00000021233	kif13ba	0.00735
	ENSBSLG00000024867	NR2F2	0.02929
	ENSBSLG00000007256	HDGFL3	0.01617
	ENSBSLG00000011112	NA	0.0417
	ENSBSLG00000020680	NA	0.03291
	ENSBSLG00000016257	NA	0.02641
	ENSBSLG00000005897	gnao1b	0.001022
	ENSBSLG00000023818	bdnf	0.02768
	ENSBSLG00000002996	hsbp1a	0.006907
	ENSBSLG00000018661	hipk2	0.02137
	ENSBSLG00000022481	dennd11	0.008618
	ENSBSLG00000011874	bhlhe41	0.001549
	ENSBSLG00000018715	mef2aa	0.01006
	ENSBSLG00000018932	lhfpl3	0.004329
	ENSBSLG00000019755	NA	0.0006548
	ENSBSLG00000025103	nuak1b	0.005865
	ENSBSLG00000025358	shisal1a	0.001342
	ENSBSLG00000025852	acanb	0.01297
	ENSBSLG00000004415	kcnj11l	0.03058
	ENSBSLG00000014063	bcl11aa	0.01088
	ENSBSLG00000022009	nkx6.2	0.003388
	ENSBSLG00000008650	VIT	0.01261
	ENSBSLG00000010514	NA	0.03503
	ENSBSLG00000025317	mapk8a	0.002889
	ENSBSLG00000022579	si:ch211-198a12.6	0.01275
	ENSBSLG00000025600	pgbd5	0.02083
	ENSBSLG00000026359	slc16a12a	0.02392
	ENSBSLG00000023362	pdxkb	0.03341
	ENSBSLG00000023691	pgp	0.03602
	ENSBSLG00000022770	josd1	0.04696
	ENSBSLG00000016216	itgb4	0.01668
	ENSBSLG00000018080	bsk146	0.02385
	ENSBSLG00000009386	nrbf2b	0.003111
	ENSBSLG00000005923	lrrc4bb	0.003043
	ENSBSLG00000023552	rbp4	0.04902
	ENSBSLG00000021193	zmiz1b	0.03092
	ENSBSLG00000021430	arhgap44	0.04422
	ENSBSLG00000021820	ptena	0.01922
	ENSBSLG00000021396	ddx3xb	0.004447
	ENSBSLG00000018743	fbxl3a	0.005124
	ENSBSLG00000021175	tspan7b	0.007363
	ENSBSLG00000024428	MBNL2	0.008142
	ENSBSLG00000025732	kcnj3a	0.02955
	ENSBSLG00000026160	NA	0.02613
	ENSBSLG00000005124	igf2bp2a	0.01366
	ENSBSLG00000025499	chmp2ba	0.01182
	ENSBSLG00000023223	cdk5r2b	0.001396
	ENSBSLG00000023372	C2orf69	0.02166
	ENSBSLG00000010491	NA	0.02543
	ENSBSLG00000011244	syn2a	0.004831
	ENSBSLG00000013666	BICD2	0.01193
	ENSBSLG00000006366	NA	0.0295
	ENSBSLG00000009729	NA	0.004387
	ENSBSLG00000019314	NA	0.03145
	ENSBSLG00000020518	kcna2b	0.003705
	ENSBSLG00000011576	cntn3a.2	0.03075
	ENSBSLG00000003073	HES2	0.002137
	ENSBSLG00000003340	chmp4bb	0.0382
	ENSBSLG00000014186	ankrd52a	0.01106
	ENSBSLG00000001611	sema3h	0.007141
	ENSBSLG00000022135	bcl2l1	0.02207
	ENSBSLG00000023181	tmed4	0.006633
	ENSBSLG00000011690	skia	0.02265
	ENSBSLG00000023399	atp6ap1a	0.01764
	ENSBSLG00000025025	gdi1	0.006338
	ENSBSLG00000008518	tspan31	0.01074
	ENSBSLG00000014934	pacsin1a	0.009423
	ENSBSLG00000013091	map4l	0.004871
	ENSBSLG00000020707	atpsckmt	0.009238
	ENSBSLG00000004457	sdr16c5a	0.04685
	ENSBSLG00000009874	homeza	0.005706
	ENSBSLG00000025674	NA	0.01574
	ENSBSLG00000025886	dsc2l	0.04706
	ENSBSLG00000024418	aqp1a.1	0.01658
	ENSBSLG00000007779	cadm3	0.01724
	ENSBSLG00000023597	st6galnac5a	0.01485
	ENSBSLG00000026134	NA	0.03536
	ENSBSLG00000015314	PDE1C	0.01309
	ENSBSLG00000015685	adcyap1r1a	0.003411
	ENSBSLG00000023799	NA	0.01319
	ENSBSLG00000020377	camk2a	0.005048
	ENSBSLG00000012790	sar1b	0.04302
	ENSBSLG00000020087	pdlim4	0.04723
	ENSBSLG00000007668	rnf145b	0.02166
	ENSBSLG00000002408	slc25a5	0.01265
	ENSBSLG00000004318	taok1b	0.0006957
	ENSBSLG00000007188	hmgb1a	0.0005508
	ENSBSLG00000019541	synj1	0.006681
	ENSBSLG00000013097	NA	0.01225
	ENSBSLG00000014851	NA	0.008872
	ENSBSLG00000026648	cxxc5a	0.001952
	ENSBSLG00000017850	vps26c	0.01759
	ENSBSLG00000017245	zc3h12b	0.02554
	ENSBSLG00000026011	nlgn2b	0.00237
	ENSBSLG00000026103	gabrb4	0.003186
	ENSBSLG00000011852	gng3	0.01434
	ENSBSLG00000020771	hspb1	0.01305
	ENSBSLG00000020850	atp2a3	0.02045
	ENSBSLG00000024866	cxadr	0.01912
	ENSBSLG00000019582	nova1	0.02443
	ENSBSLG00000016909	znf704	0.01467
	ENSBSLG00000016097	snx27a	0.0258
	ENSBSLG00000011344	csnk2b	0.01421
	ENSBSLG00000011132	zbtb22b	0.04422
	ENSBSLG00000018950	cacng8a	0.02704
	ENSBSLG00000006108	NA	0.02485
	ENSBSLG00000013263	si:dkey-33c12.3	0.0104
	ENSBSLG00000024442	fosaa	0.01038
	ENSBSLG00000026169	TMEM179	0.02909
	ENSBSLG00000026379	rnf144aa	0.0127
	ENSBSLG00000018926	rcan3	0.03823
	ENSBSLG00000019529	rps6ka1	0.005285
	ENSBSLG00000024858	lbh	0.02827
	ENSBSLG00000022354	hs6st1b	0.02581
	ENSBSLG00000026593	vsnl1b	0.004537
	ENSBSLG00000025678	arg2	0.02667
	ENSBSLG00000026189	rab11fip5a	0.03614
	ENSBSLG00000021344	dicer1	0.01073
	ENSBSLG00000014377	NA	0.001244
	ENSBSLG00000021505	sobpa	0.01581
	ENSBSLG00000024326	LRFN2	0.001383
	ENSBSLG00000003841	nr1d1	0.003584
	ENSBSLG00000013284	srebf2	0.04548
	ENSBSLG00000004131	syngr3a	0.007756
	ENSBSLG00000007002	TNPO2	0.00917
	ENSBSLG00000016435	hmox2b	0.03737
	ENSBSLG00000010037	NA	0.03572
	ENSBSLG00000017006	si:ch211-66e2.5	0.03514
	ENSBSLG00000020467	shisa9b	0.04863
	ENSBSLG00000003836	stk17al	0.01089
	ENSBSLG00000012726	kcnc3a	0.04773
	ENSBSLG00000006107	ap2a1	0.01071
	ENSBSLG00000012878	rprml	0.006881
	ENSBSLG00000014421	vat1	0.02563
	ENSBSLG00000004662	nde1	0.04428
	ENSBSLG00000010250	NA	0.02516
	ENSBSLG00000002882	nat15	0.00981
	ENSBSLG00000004426	rad23aa	0.014
	ENSBSLG00000006041	ism2b	0.01326
	ENSBSLG00000015550	LAMP5	0.02085
	ENSBSLG00000024164	slc2a12	0.007913
	ENSBSLG00000021371	acbd3	0.02343
	ENSBSLG00000008106	cnr1	0.02072
	ENSBSLG00000013314	sipa1l1	0.03503
	ENSBSLG00000018993	mapre3b	0.008833
	ENSBSLG00000018161	nudt14	0.009473
	ENSBSLG00000018327	abracl	0.04999
	ENSBSLG00000021463	NA	0.00844
	ENSBSLG00000017732	dusp4	0.00409
	ENSBSLG00000019518	crkl	0.02389
	ENSBSLG00000020551	TMEM250	0.02736
	ENSBSLG00000002543	PRRC2B	0.02341
	ENSBSLG00000015222	GADD45B	0.0191
	ENSBSLG00000010061	rgs2	0.0254
	ENSBSLG00000024477	myo1f	0.004764
	ENSBSLG00000000707	UPF1	0.005566
	ENSBSLG00000007813	klf6a	0.01178
	ENSBSLG00000015635	socs6a	0.005554
	ENSBSLG00000022584	bhlhe22	0.02436
	ENSBSLG00000000568	si:ch211-285f17.1	0.01405
	ENSBSLG00000001696	ptprn2	0.01017
	ENSBSLG00000018081	cdv3	0.01423
	ENSBSLG00000023568	klhl15	0.04086
	ENSBSLG00000011524	JUND	0.03317
	ENSBSLG00000016402	NA	0.03161
	ENSBSLG00000001998	gatad2ab	0.01438
	ENSBSLG00000001473	kita	0.001896
	ENSBSLG00000003487	chst7	0.0363
	ENSBSLG00000004112	NA	0.004458
	ENSBSLG00000018795	sult4a1	0.004868
	ENSBSLG00000012707	slc38a2	0.03845
	ENSBSLG00000008986	arl1	0.01525
	ENSBSLG00000011237	sox5	0.006875
	ENSBSLG00000012391	wnk1b	0.03085
	ENSBSLG00000020651	rassf3	0.02511
	ENSBSLG00000022453	celf2	0.04009
	ENSBSLG00000005701	ccnd2b	0.02685
	ENSBSLG00000011503	tacr1a	0.007077
	ENSBSLG00000025911	npy8br	0.04355
	ENSBSLG00000025930	lgi3	0.01275
	ENSBSLG00000006965	ap1b1	0.00633
	ENSBSLG00000013013	sftpbb	0.01572
	ENSBSLG00000019241	bri3bp	0.009416
	ENSBSLG00000009032	plk2b	0.02696
	ENSBSLG00000020503	NA	0.03455
	ENSBSLG00000008404	NA	0.02509
	ENSBSLG00000002430	fsta	0.02323
	ENSBSLG00000010732	ST8SIA3	0.0002284
	ENSBSLG00000000384	NA	0.006458
	ENSBSLG00000001375	NA	0.04258
	ENSBSLG00000002421	tmem198b	0.009229
	ENSBSLG00000022198	klf7a	0.002845
	ENSBSLG00000002652	NA	0.006759
	ENSBSLG00000019651	mgat5	0.008214
	ENSBSLG00000024912	spry2	0.02796
	ENSBSLG00000002394	slc4a10a	0.008086
	ENSBSLG00000001144	rcor2	0.02262
	ENSBSLG00000001106	gal3st4	0.004228
	ENSBSLG00000006509	NA	0.0208
	ENSBSLG00000008360	PAQR9	0.04365
	ENSBSLG00000023170	NA	0.01817
	ENSBSLG00000023306	tbc1d14	0.03985
	ENSBSLG00000023759	zgc:77880	0.01525
	ENSBSLG00000001664	si:ch211-200p22.4	0.004406
	ENSBSLG00000006552	pnp5a	0.03691
	ENSBSLG00000012600	rbm14b	0.01517
	ENSBSLG00000008897	nat8l	0.02291
	ENSBSLG00000000720	NA	0.01558
	ENSBSLG00000000405	DDIT4L	0.01003
	ENSBSLG00000001061	SH3GL1	0.02327
	ENSBSLG00000008795	NA	0.04624
	ENSBSLG00000009932	NA	0.01588
	ENSBSLG00000000059	papss1	0.005887
	ENSBSLG00000000964	NA	0.00237
	ENSBSLG00000001588	syngr1b	0.01183
	ENSBSLG00000002084	IER2	0.0296
	ENSBSLG00000005959	irf2bp2b	0.02041
	ENSBSLG00000010923	rasd4	0.03491
	ENSBSLG00000016940	SMU1	0.002698
	ENSBSLG00000005598	gprc5bb	0.04722
	ENSBSLG00000006899	si:dkey-27j5.5	0.01561
	ENSBSLG00000015266	p4hb	0.0376
	ENSBSLG00000009753	cdk14	0.00584
	ENSBSLG00000018735	ANKRD34A	0.02931
	ENSBSLG00000008006	onecutl	0.04086
	ENSBSLG00000009924	NA	0.01278
	ENSBSLG00000019161	NA	0.04068
	ENSBSLG00000013451	ago3a	0.008178
	ENSBSLG00000005766	NA	0.03706
	ENSBSLG00000021283	zgc:92912	0.01048
	ENSBSLG00000017615	leng8	0.01362
	ENSBSLG00000019134	CYTH2	0.01039
	ENSBSLG00000024451	NA	0.01062
	ENSBSLG00000013690	rps27.2	0.004097
	ENSBSLG00000017133	tuft1a	0.01088
	ENSBSLG00000019812	NA	0.01313
	ENSBSLG00000014136	sntb1	0.03347
	ENSBSLG00000015636	TNFRSF11B	0.03354
	ENSBSLG00000024822	ctnnb1	0.01863
	ENSBSLG00000018432	trhra	0.02101
	ENSBSLG00000021582	pou3f2b	0.04842
	ENSBSLG00000012425	ppm1lb	0.004506
	ENSBSLG00000007377	limk1a	0.01202
	ENSBSLG00000015914	grm5b	0.004152
	ENSBSLG00000004738	NA	0.00582
	ENSBSLG00000020575	wdfy1	0.003172
	ENSBSLG00000023952	zgc:165508	0.03487
	ENSBSLG00000024994	crk	0.009927
	ENSBSLG00000016967	stard13b	0.03184
	ENSBSLG00000016520	gdpd4a	0.04372
	ENSBSLG00000012139	fam199x	0.02816
	ENSBSLG00000010586	NA	0.03364
	ENSBSLG00000016895	NA	0.00703
	ENSBSLG00000018756	efnb1	0.0152
	ENSBSLG00000020829	NA	0.01615
	ENSBSLG00000024611	rnf44	0.008238
	ENSBSLG00000008651	unc5a	0.0354
	ENSBSLG00000021925	fbxw11a	0.00361
	ENSBSLG00000011647	npas4a	0.005411
	ENSBSLG00000015344	zic3	0.04544
	ENSBSLG00000024273	lamp2	0.01601
	ENSBSLG00000010754	HS3ST1	0.01938
	ENSBSLG00000018852	pcdh1b	0.01446
	ENSBSLG00000009054	chchd4a	0.01894
	ENSBSLG00000020709	lrrn1	0.02625
	ENSBSLG00000006709	NSG1	0.004225
	ENSBSLG00000012979	camk1b	0.001978
	ENSBSLG00000025137	igsf8	0.01849
	ENSBSLG00000014491	kcna2a	0.01112
	ENSBSLG00000015696	NA	0.01386
	ENSBSLG00000003160	gpr37l1a	0.01462
	ENSBSLG00000004737	mych	0.04174
	ENSBSLG00000025064	mmp2	0.01613
	ENSBSLG00000020920	zdhhc7	0.02911
	ENSBSLG00000011624	NA	0.01503
	ENSBSLG00000012951	atxn1l	0.003253
	ENSBSLG00000023819	lin7c	0.02508
	ENSBSLG00000005368	lamp1a	0.03024
	ENSBSLG00000001793	ap1s2	0.01616
	ENSBSLG00000004273	scg3	0.004117
	ENSBSLG00000001235	cbln1	0.01113
	ENSBSLG00000011648	smpd3	0.03148
	ENSBSLG00000014119	NA	0.002425
	ENSBSLG00000007949	dusp8a	0.04543
	ENSBSLG00000023560	fjx1	0.02836
	ENSBSLG00000013338	grm3	0.01153
	ENSBSLG00000018827	cdk17	0.01611
	ENSBSLG00000012309	bmt2	0.000609
	ENSBSLG00000019838	adpgk	0.03084
	ENSBSLG00000016907	slc1a4	0.03225
	ENSBSLG00000021738	socs5b	0.03281
	ENSBSLG00000021835	STK32C	0.005558
	ENSBSLG00000015659	HPS6	0.03839
	ENSBSLG00000025371	hmx3a	0.03935
	ENSBSLG00000021422	phactr2	0.01417
	ENSBSLG00000025196	ppm1ba	0.006658
	ENSBSLG00000013391	slc8a1b	0.04747
	ENSBSLG00000023001	nckap1	0.004066
	ENSBSLG00000015085	EGR2	0.01053
	ENSBSLG00000016366	zgc:64201	0.01425
	ENSBSLG00000021611	CSDC2	0.007332
	ENSBSLG00000021966	chadlb	0.02413
	ENSBSLG00000021432	wbp2	0.03743
	ENSBSLG00000014739	tmem94	0.004219
	ENSBSLG00000007141	prkar1ab	0.007951
	ENSBSLG00000018340	rhbdl1	0.01849
	ENSBSLG00000015815	tlcd3ba	0.01233
	ENSBSLG00000025483	gpam	0.008739
	ENSBSLG00000011012	CDC42EP4	0.001053
	ENSBSLG00000014694	GNA13	0.03267
	ENSBSLG00000020930	fam171a2b	0.002574
	ENSBSLG00000026352	si:dkey-91i10.3	0.02686
	ENSBSLG00000021626	irs2b	0.03741
	ENSBSLG00000005941	tmem41aa	0.01217
	ENSBSLG00000023171	NA	0.03641
	ENSBSLG00000007040	NA	0.03039
	ENSBSLG00000010884	NA	0.02482
	ENSBSLG00000004171	NA	0.0358
	ENSBSLG00000005571	bhlhe23	0.007181
	ENSBSLG00000011799	NA	0.01186
	ENSBSLG00000002914	tprg1l	0.04629
	ENSBSLG00000003344	eif2s2	0.01356
	ENSBSLG00000008608	arl6ip5b	0.003032
	ENSBSLG00000017818	si:dkey-205h13.1	0.004219
	ENSBSLG00000023436	mgll	0.03197
	ENSBSLG00000001287	arih2	0.01344
	ENSBSLG00000002603	NA	0.005954
	ENSBSLG00000024638	ajap1	0.01312
	ENSBSLG00000012835	CHST13	0.01393
	ENSBSLG00000015762	NA	0.0001883
	ENSBSLG00000014309	astn1	0.01224
	ENSBSLG00000024934	XKR4	0.01158
	ENSBSLG00000016209	gorasp2	0.04168
	ENSBSLG00000022133	NA	0.003381
	ENSBSLG00000026300	pik3r2	0.003093
	ENSBSLG00000026364	NA	0.01038
	ENSBSLG00000022588	asip2b	0.007159
	ENSBSLG00000024198	NA	0.001617
	ENSBSLG00000006342	gpc1b	0.02051
	ENSBSLG00000023180	itm2cb	0.008435
	ENSBSLG00000023329	glula	0.04633
	ENSBSLG00000024415	NA	0.001618
	ENSBSLG00000021632	mapre2	0.02704
	ENSBSLG00000022787	vangl2	0.01055
	ENSBSLG00000026578	emilin2a	0.03782
	ENSBSLG00000015629	neurod6b	0.009193
	ENSBSLG00000022484	efr3a	0.02602
	ENSBSLG00000007588	NA	0.008425
	ENSBSLG00000019473	slc22a5	0.005359
	ENSBSLG00000020993	p4ha2	0.02689
	ENSBSLG00000004982	bckdk	0.0209
	ENSBSLG00000016417	mpzl1l	0.006454
	ENSBSLG00000016483	castor2	0.01275
	ENSBSLG00000019694	mink1	0.006113
	ENSBSLG00000010165	f11r.1	0.012
	ENSBSLG00000021119	NA	0.002681
	ENSBSLG00000017571	trim37	0.04746
	ENSBSLG00000025866	pcdh1a	0.006576
	ENSBSLG00000026034	NA	0.001094
	ENSBSLG00000014194	ABR	0.02657
	ENSBSLG00000022986	SPNS2	0.007374
	ENSBSLG00000020340	jam3b	0.01427
	ENSBSLG00000011610	txnipa	0.005642
	ENSBSLG00000014670	cited4a	0.008732
	ENSBSLG00000005805	kpna6	0.005752
	ENSBSLG00000009887	rims3	0.002886
	ENSBSLG00000010180	jazf1a	0.01885
	ENSBSLG00000015719	NA	0.005077
	ENSBSLG00000016950	pag1	0.006615
	ENSBSLG00000017089	atxn1a	0.0408
	ENSBSLG00000018624	SV2A	0.01406
	ENSBSLG00000010882	NA	0.002138
	ENSBSLG00000023497	gsk3aa	0.0443
	ENSBSLG00000019857	si:ch211-160f23.7	0.02854
	ENSBSLG00000023850	C14orf132	0.01973
	ENSBSLG00000017628	col10a1a	0.04597
	ENSBSLG00000024999	diras1b	0.002879
	ENSBSLG00000007404	NA	0.002343
	ENSBSLG00000009953	ppp2r3a	0.03465
	ENSBSLG00000026579	NA	0.01567
	ENSBSLG00000016868	hivep2b	0.00204
	ENSBSLG00000022044	gmfb	0.006013
	ENSBSLG00000025738	tmem30aa	0.04118
	ENSBSLG00000018180	clic4	0.0177
	ENSBSLG00000019426	syt14a	0.01241
	ENSBSLG00000025379	dio2	0.03413
	ENSBSLG00000015759	fbxo33	0.04019
	ENSBSLG00000004084	NA	0.008609
	ENSBSLG00000011882	NA	0.03709
	ENSBSLG00000006781	tnrc6a	0.007393
	ENSBSLG00000004143	sgsm3	0.006557
	ENSBSLG00000009172	tnrc6c1	0.01227
	ENSBSLG00000012392	MOSMO	0.01421
	ENSBSLG00000019866	NA	0.03373
	ENSBSLG00000020570	usp31	0.02662
	ENSBSLG00000003015	ramp2	0.0469
	ENSBSLG00000003746	fzd2	0.03555
	ENSBSLG00000006121	KLHL11	0.01538
	ENSBSLG00000002990	limd2	0.02116
	ENSBSLG00000002669	rab40c	0.01229
	ENSBSLG00000010251	si:dkeyp-113d7.1	0.01562
	ENSBSLG00000010367	rapgefl1	0.01087
	ENSBSLG00000004452	nfixb	0.00195
	ENSBSLG00000010903	C14orf132	0.02815
	ENSBSLG00000011993	snap25a	0.01085
	ENSBSLG00000014284	NA	0.0407
	ENSBSLG00000016770	wdr26b	0.006284
	ENSBSLG00000025619	tdh	0.001414
	ENSBSLG00000006476	snx3	0.0169
	ENSBSLG00000008112	akirin2	0.02356
	ENSBSLG00000019013	dpysl5b	0.009283
	ENSBSLG00000005189	atf3	0.02854
	ENSBSLG00000014403	zmiz2	0.009538
	ENSBSLG00000014967	purg	0.002156
	ENSBSLG00000016927	entpd2b	0.04869
	ENSBSLG00000003837	prodha	0.004516
	ENSBSLG00000011504	oaz1b	0.000893
	ENSBSLG00000014887	wbp1	0.01034
	ENSBSLG00000020553	NACC2	0.02514
	ENSBSLG00000008416	map1b	0.01513
	ENSBSLG00000019784	dab2	0.02424
	ENSBSLG00000005481	bhmt	0.002126
	ENSBSLG00000009794	lrp8	0.00795
	ENSBSLG00000004379	tle5	0.01009
	ENSBSLG00000002267	NA	0.02845
	ENSBSLG00000016469	NA	0.02965
	ENSBSLG00000002880	atp13a3	0.002502
	ENSBSLG00000023700	si:ch211-188f17.1	0.002719
	ENSBSLG00000000698	neurod6a	0.03695
	ENSBSLG00000000754	tgfbr1b	0.03938
	ENSBSLG00000008640	NA	0.03674
	ENSBSLG00000017237	rdh10a	0.01996
	ENSBSLG00000004746	csrnp1b	0.02823
	ENSBSLG00000000695	otud1	0.02975
	ENSBSLG00000011331	NA	0.001428
	ENSBSLG00000016068	rorca	0.01979
	ENSBSLG00000016424	rgl1	0.04455
	ENSBSLG00000011109	zyg11	0.005792
	ENSBSLG00000001662	pdgfra	0.02034
	ENSBSLG00000000887	amotl2a	0.03834
	ENSBSLG00000010650	gadd45ab	0.009004
	ENSBSLG00000016752	slc13a4	0.04536
	ENSBSLG00000011565	atxn10	0.003604
	ENSBSLG00000007302	syt10	0.01983
	ENSBSLG00000011535	vamp8	0.03266
	ENSBSLG00000009967	cds2	0.005402
	ENSBSLG00000011203	egr3	0.003177
	ENSBSLG00000012372	abhd17b	0.02882
	ENSBSLG00000013728	GFRA2	0.009831
	ENSBSLG00000020273	plcxd3	0.012
	ENSBSLG00000008436	letm2	0.004133
	ENSBSLG00000014367	hic2	0.01603
	ENSBSLG00000003641	gas1a	0.02132
	ENSBSLG00000010062	cavin2b	0.0281
	ENSBSLG00000011389	nab1b	0.003524
	ENSBSLG00000004039	NA	0.003345
	ENSBSLG00000008683	zgc:85722	0.004972
	ENSBSLG00000020228	NA	0.03506
	ENSBSLG00000001033	mtm1	0.01363
	ENSBSLG00000008046	slc1a1	0.0152
	ENSBSLG00000004964	stk26	0.03438
	ENSBSLG00000005540	trpc5a	0.01107
	ENSBSLG00000002135	tnfsf12	0.02286
	ENSBSLG00000002816	rbpjb	0.004697
	ENSBSLG00000000016	NA	0.004368
	ENSBSLG00000000369	bnc2	0.02543
	ENSBSLG00000000138	NA	0.009886
	ENSBSLG00000007281	UBE2K	0.01406
	ENSBSLG00000012335	caly	0.006071
	ENSBSLG00000000630	jupa	0.0235
	ENSBSLG00000002997	NA	0.03644
	ENSBSLG00000006701	metrnlb	0.02659
	ENSBSLG00000017864	pmm2	0.01971
	ENSBSLG00000013496	IGFBP4	0.008606
	ENSBSLG00000011813	cmtm6	0.04854
	ENSBSLG00000013152	NA	0.004451
	ENSBSLG00000025407	nmt2	0.01781
	ENSBSLG00000014848	atxn1b	0.006437
	ENSBSLG00000021041	serinc2l	0.01357
	ENSBSLG00000017543	E2F3	0.001747
	ENSBSLG00000024578	soga3a	0.04079
	ENSBSLG00000018982	TENT5A	0.02688
	ENSBSLG00000011218	dusp14	0.03276
	ENSBSLG00000005425	sipa1l3	0.01502
	ENSBSLG00000007305	ap2s1	0.02332
	ENSBSLG00000007382	egln2	0.03362
	ENSBSLG00000011744	zgc:162730	0.002965
	ENSBSLG00000020837	dner	0.02627
	ENSBSLG00000016945	NA	0.01054
	ENSBSLG00000020585	serpine2	0.0225
	ENSBSLG00000019712	trim3a	0.001425
	ENSBSLG00000026678	tmem91	0.02557
	ENSBSLG00000020477	ndfip1	0.001648
	ENSBSLG00000009584	ubl3b	0.04602
	ENSBSLG00000024279	atp1b4	0.004079
	ENSBSLG00000024639	elf1	0.01827
	ENSBSLG00000008438	ATP8A1	0.001301
	ENSBSLG00000009293	nanos1	0.003733
	ENSBSLG00000001608	lrig1	0.0157
	ENSBSLG00000002137	setd5	0.003456
	ENSBSLG00000003412	elk4	0.008885
	ENSBSLG00000001276	gdf11	0.03545
	ENSBSLG00000007003	BHLHE40	0.01336
	ENSBSLG00000009757	NA	0.03324
	ENSBSLG00000022154	NA	0.01081
	ENSBSLG00000023620	NA	0.00518
	ENSBSLG00000003405	slc6a22.1	0.01496
	ENSBSLG00000009702	vgll4b	0.02677
	ENSBSLG00000021828	si:dkey-42i9.6	0.01815
	ENSBSLG00000025718	slc32a1	0.04088
	ENSBSLG00000025895	tbc1d20	0.008123
	ENSBSLG00000010930	slc12a5a	0.02722
	ENSBSLG00000025474	slc2a1b	0.01632
	ENSBSLG00000009918	tomm34	0.01919
	ENSBSLG00000003042	NA	0.03197
	ENSBSLG00000013888	abhd17c	0.01156
	ENSBSLG00000011592	lingo1b	0.00537
	ENSBSLG00000014356	KCTD15	0.04006
	ENSBSLG00000002695	uqcrfs1	0.02953
	ENSBSLG00000022717	gnpnat1	0.03737
	ENSBSLG00000019341	rnaset2	0.03684
	ENSBSLG00000012487	mindy2	0.01726
	ENSBSLG00000004280	tnfaip8l3	0.03604
	ENSBSLG00000011759	NA	0.01132
	ENSBSLG00000018600	lcat	0.02525
	ENSBSLG00000007969	mob2a	0.01511
	ENSBSLG00000023009	mapk8ip2	0.004771
	ENSBSLG00000019419	nr2f2	0.02395
	ENSBSLG00000020310	syt7a	0.01749
	ENSBSLG00000024851	nell2a	0.004496
	ENSBSLG00000021060	mpi	0.02345
	ENSBSLG00000026209	map1ab	0.04437
	ENSBSLG00000014036	pdzd8	0.01542
	ENSBSLG00000015169	aprt	0.04909
	ENSBSLG00000006133	bag3	0.005689
	ENSBSLG00000023796	bag2	0.0043
	ENSBSLG00000022078	marveld1	0.01192
	ENSBSLG00000014134	zmiz1a	0.02964
	ENSBSLG00000023413	GOLPH3	0.005127
	ENSBSLG00000017851	shisa9a	0.03609
	ENSBSLG00000016899	VDAC2	0.04224
	ENSBSLG00000014215	dusp3a	0.04375
	ENSBSLG00000019929	NA	0.03289
	ENSBSLG00000021058	NA	0.04457
	ENSBSLG00000014660	fgf14	0.02346
	ENSBSLG00000017041	agpat3	0.006449
	ENSBSLG00000018918	cxcr4a	0.003184
	ENSBSLG00000020319	NA	0.03944
	ENSBSLG00000010796	calcoco1a	0.0026
	ENSBSLG00000016513	NA	0.0008119
	ENSBSLG00000000494	rnd1b	0.008047
	ENSBSLG00000006614	GSTM4	0.003808
	ENSBSLG00000008848	ctnnbip1	0.008888
	ENSBSLG00000018155	zgc:162200	0.04836
	ENSBSLG00000020070	iqsec2b	0.02213
	ENSBSLG00000021484	NA	0.01228
	ENSBSLG00000021958	dnajc5aa	0.005232
	ENSBSLG00000024453	scrt2	0.04566
	ENSBSLG00000023261	ifrd2	0.009041
	ENSBSLG00000003077	tmem115	0.01653
	ENSBSLG00000019304	vwa1	0.004091
	ENSBSLG00000024945	NA	0.01528
	ENSBSLG00000021766	zswim5	0.01838
	ENSBSLG00000026419	kcnn1a	0.003835
	ENSBSLG00000024201	NA	0.004616
	ENSBSLG00000019901	camk2n2	0.01745
	ENSBSLG00000021514	rap2b	0.008738
	ENSBSLG00000023498	pbx1a	0.01782
	ENSBSLG00000006611	foxc1a	0.004544
	ENSBSLG00000015989	NA	0.008775
	ENSBSLG00000010231	RAB31	0.03574
	ENSBSLG00000026162	hiat1a	0.003168
	ENSBSLG00000024940	crema	0.009414
	ENSBSLG00000022784	NA	0.02392
	ENSBSLG00000010320	unc119b	0.01262
	ENSBSLG00000003622	mtnr1bb	0.007782
	ENSBSLG00000018188	atp1b2b	0.01011
	ENSBSLG00000007421	dynll2b	0.001729
	ENSBSLG00000017810	ppm1e	0.01242
	ENSBSLG00000016481	ar	0.04693
	ENSBSLG00000010723	NA	0.004277
	ENSBSLG00000011579	esrra	0.01054
	ENSBSLG00000011177	ZBTB21	0.005792
	ENSBSLG00000016341	nrip1b	0.002059
	ENSBSLG00000002382	igsf9bb	0.02035
	ENSBSLG00000015720	nxph1	0.0227
	ENSBSLG00000010957	pex11b	0.04581
	ENSBSLG00000011683	gatad2b	0.0003831
	ENSBSLG00000002505	NA	0.01567
	ENSBSLG00000005337	hpcal4	0.006843
	ENSBSLG00000014866	C6orf62	0.009618
	ENSBSLG00000018113	ywhaz	0.004629
	ENSBSLG00000008845	clptm1l	0.005543
	ENSBSLG00000010883	NA	0.01191
	ENSBSLG00000026525	CNR1	0.04828
	ENSBSLG00000021357	luzp1	0.03176
	ENSBSLG00000022464	otomp	0.03244
	ENSBSLG00000025381	zgc:101744	0.04295
	ENSBSLG00000023018	slc7a14a	0.02194
	ENSBSLG00000010481	eif2ak3	0.03792
	ENSBSLG00000025500	BCL11B	0.002792
	ENSBSLG00000024489	fosl2	0.01856
	ENSBSLG00000008236	NTN1	0.01309
	ENSBSLG00000002890	nptxra	0.005072
	ENSBSLG00000018654	NA	0.04068
	ENSBSLG00000010844	lmtk2	0.004928
	ENSBSLG00000016157	glis2b	0.01215
	ENSBSLG00000009150	notch3	0.01524
	ENSBSLG00000006054	nkiras2	0.005265
	ENSBSLG00000007885	fbxl16	0.03888
	ENSBSLG00000016143	arl5c	0.01918
	ENSBSLG00000005550	mmd	0.0346
	ENSBSLG00000010387	casc3	0.04416
	ENSBSLG00000010409	NA	0.002253
	ENSBSLG00000012242	NA	0.01074
	ENSBSLG00000025041	gpr63	0.002017
	ENSBSLG00000012310	cx43	0.007045
	ENSBSLG00000021911	flrt2	0.03112
	ENSBSLG00000006370	ccdc85cb	0.02313
	ENSBSLG00000009354	si:ch211-212g7.6	0.003193
	ENSBSLG00000025173	NA	0.04382
	ENSBSLG00000016572	hpcal1	0.003147
	ENSBSLG00000019122	dnmt3aa	0.01608
	ENSBSLG00000009302	rfx3	0.00594
	ENSBSLG00000015147	zmynd19	0.01175
	ENSBSLG00000005460	SHC3	0.03891
	ENSBSLG00000011213	lrrc8aa	0.02026
	ENSBSLG00000018070	zgc:122979	0.006716
	ENSBSLG00000008749	NA	0.02511
	ENSBSLG00000012667	NA	0.01316
	ENSBSLG00000016371	tprn	0.01161
