# Supplementary material for: Alternative splicing plays key roles in response to stress across different stages of fighting in the fish Betta splendens
Source: BMC Genomics. 2022 May 30;22(Suppl 5):920. doi: 10.1186/s12864-022-08609-2 (PMC9150285; doi:10.1186/s12864-022-08609-2)
Supplement: Supplementary file 6 — Additional file 6. List of 19 significant differential IR genes between W0 and L0 [file 12864_2022_8609_MOESM6_ESM.xlsx]

## Sheet: Sheet1
Table S6. List of 19 significant differential IR genes between W0 and L0
	GeneID	geneSymbol	PValue	Increased/Decreased
	ENSBSLG00000015449	dock11	7.51469e-05	I
	ENSBSLG00000019529	rps6ka1	7.69906e-05	I
	ENSBSLG00000008418	osbp	0.000126181	D
	ENSBSLG00000017217	si:ch211-180f4.1	0.00015179	D
	ENSBSLG00000024840	CRIP2	0.00216446	I
	ENSBSLG00000021335	ARMC1	0.00221924	D
	ENSBSLG00000005974	btbd10b	0.00565727	D
	ENSBSLG00000023703	med18	0.00903209	I
	ENSBSLG00000021551	NA	0.0123067	D
	ENSBSLG00000016774	tnk2b	0.0128612	D
	ENSBSLG00000002026	NA	0.0166994	D
	ENSBSLG00000008129	smek1	0.0202173	D
	ENSBSLG00000003670	b4galt7	0.0242499	I
	ENSBSLG00000018215	pigl	0.0244687	D
	ENSBSLG00000015673	AP3B2	0.0264423	I
	ENSBSLG00000007100	surf1	0.0323266	I
	ENSBSLG00000018328	hpgd	0.0395886	D
	ENSBSLG00000024833	NA	0.0450065	D
	ENSBSLG00000012215	proser1	0.0457824	I
	I, increase of IR in the W0 relative to L0
	D, decrease of IR in the W0 relative to L0
	NA, no available gene symbol
