# Supplementary material for: Alternative splicing plays key roles in response to stress across different stages of fighting in the fish Betta splendens
Source: BMC Genomics. 2022 May 30;22(Suppl 5):920. doi: 10.1186/s12864-022-08609-2 (PMC9150285; doi:10.1186/s12864-022-08609-2)
Supplement: Supplementary file 7 — Additional file 7. List of genes that frameshifts may have been introduced when introns were retained. [file 12864_2022_8609_MOESM7_ESM.xlsx]

## Sheet: Sheet1
	Table S7. List of genes that frameshifts may have been introduced in these genes when introns were retained.
	Embl id	Gene symbol	chr	Intron length	(Intron length) / 3	Introduced frameship
	ENSBSLG00000015449	dock11	chr2	71	23.6667	N
	ENSBSLG00000023703	med18	chr16	96	32	Y
	ENSBSLG00000015673	AP3B2	chr6	47	15.6667	N
	ENSBSLG00000021551	NA	chr12	2187	729	Y
	ENSBSLG00000002026	NA	chr9	107	35.6667	N
	ENSBSLG00000017217	si:ch211-180f4.1	chr7	89	29.6667	N
	ENSBSLG00000007100	surf1	chr12	68	22.6667	N
	ENSBSLG00000021335	ARMC1	chr17	1059	353	Y
	ENSBSLG00000024833	NA	chr24	78	26	Y
	ENSBSLG00000019529	rps6ka1	chr22	76	25.3333	N
	ENSBSLG00000008418	osbp	chr1	815	271.667	N
	ENSBSLG00000018215	pigl	chr14	153	51	Y
	ENSBSLG00000024840	CRIP2	chr24	140	46.6667	N
	ENSBSLG00000003670	b4galt7	chr10	80	26.6667	N
	ENSBSLG00000018328	hpgd	chr1	855	285	Y
	ENSBSLG00000012215	proser1	chr14	101	33.6667	N
	ENSBSLG00000005974	btbd10b	chr3	92	30.6667	N
	ENSBSLG00000008129	smek1	chr24	68	22.6667	N
	ENSBSLG00000016774	tnk2b	chr17	200	66.6667	N
	We first calculated the length of retained introns from the 19 differentially retained intron genes between winning fish (W0) and losing fish (L0). Then, we determined whether these intron lengths were divisible by three or not, given that a frameshift may occur in a gene if a retained intron length in that gene is not divisible by three.
	NA, gene symbol is not avaible
	N, no introtruced frameship
	Y, introduced frameship
