# Supplementary material for: Alternative splicing plays key roles in response to stress across different stages of fighting in the fish Betta splendens
Source: BMC Genomics. 2022 May 30;22(Suppl 5):920. doi: 10.1186/s12864-022-08609-2 (PMC9150285; doi:10.1186/s12864-022-08609-2)
Supplement: Supplementary file 8 — Additional file 8. An ethogram of aggressive behaviors performed by fighting opponents during an initial 60-min fight. [file 12864_2022_8609_MOESM8_ESM.xlsx]

## Sheet: Sheet1
	Table S8. An ethogram of aggressive behaviors perfomed by fighting opponents during an intial 60-min fight
	Behavioral pattern	Description
	Display	Fish erects its fins, opercula, and body flanks toward the opponent
	Circle	Two fish approach one another in opposite direction
	Strike and Chase	Fish swim rapidly toward the opponent but no physical contact occurs between them
	Bite	Fish opens and closes its mouth in contact with the body surface of its opponent
	Retreat	Fish swims rapidly away from the opponent in response to the strike and bite
	Flee	Continued escape reaction in response to a chase
	Free	Fish stays immobile with all fins retracted near the bottom or near the surface
	Mouth-lock	Two fish block their mouths each other
	Surface-breathe	Fish move to the surface to gulf air
